# Supplementary material for: Bis(2,6-di­methyl­anilinium) di­aqua­bis­(di­hydrogen diphosphato-κ2 O,O′)cobaltate(II)
Source: Acta Crystallogr Sect E Struct Rep Online. 2014 Feb 8;70(Pt 3):m86–7. doi: 10.1107/S1600536814002530 (PMC3998415; doi:10.1107/S1600536814002530)
Supplement: Supplementary file 1 [file e-70-00m86-sup1.cif]

##############################################################################
#                                                                            #
# This CIF contains the data in a paper accepted for publication in          #
# Acta Crystallographica Section E. It conforms to the requirements of       #
# Notes for Authors for Acta Crystallographica Section E, and has been       #
# peer reviewed under the auspices of the IUCr Commission on Journals.       #
#                                                                            #
# Full details of the Crystallographic Information File format               #
# are given in the paper "The Crystallographic Information File (CIF):       #
# a New Standard Archive File for Crystallography" by S. R. Hall, F. H.      #
# Allen and I. D. Brown [Acta Cryst. (1991), A47, 655-685].                  #
#                                                                            #
# The current version of the core CIF dictionary is obtainable from          #
# ftp://ftp.iucr.org/pub/cif_core.dic.                                       #
#                                                                            #
# Software is freely available for graphical display of the structure(s)     #
# in this CIF. For information consult the CIF software page                 #
# http://www.iucr.org/resources/cif/software.                                #
#                                                                            #
# This file may be used for bona fide research purposes within the           #
# scientific community so long as proper attribution is given to the journal # 
# article from which it was obtained.                                        #
#                                                                            #
##############################################################################
data_I
_audit_creation_method     SHELXL-97
_journal_date_recd_electronic     2014-02-03
_journal_date_accepted     2014-02-04
_journal_name_full     'Acta Crystallographica, Section E'
_journal_year     2014
_journal_volume     70
_journal_issue      3
_journal_page_first     m86
_journal_page_last     m87
_journal_paper_category     QM
_journal_paper_doi     10.1107/S1600536814002530
_journal_coeditor_code     HB7194
_publ_contact_author_name     'Dr Ahmed Selmi'
_publ_contact_author_address
;
Laboratoire de Chimie des Mat\'eriaux
Facult\'e des Sciences de Bizerte
7021 Zarzouna Bizerte
Tunisia
;
_publ_contact_author_email     ahmedselmi09@yahoo.fr
_publ_contact_author_fax     '216 72 590 566'
_publ_contact_author_phone     '216 72 591 906'
_publ_section_title
;
Bis(2,6-dimethylanilinium) diaquabis(dihydrogen
diphosphato-\k^2^<i>O</i>,<i>O</i>')cobaltate(II)
;
loop_
    _publ_author_name
    _publ_author_footnote
    _publ_author_address
    'Ahlem Ben Saad' .
;
Laboratoire de Chimie des Mat\'eriaux
Facult\'e des Sciences de Bizerte
7021 Zarzouna Bizerte
Tunisia
;
    'Ahmed Selmi' .
;
Laboratoire de Chimie des Mat\'eriaux
Facult\'e des Sciences de Bizerte
7021 Zarzouna Bizerte
Tunisia
;
    'Mohamed Rzaigui' .
;
Laboratoire de Chimie des Mat\'eriaux
Facult\'e des Sciences de Bizerte
7021 Zarzouna Bizerte
Tunisia
;
    'Samah Toumi Akriche' .
;
Laboratoire de Chimie des Mat\'eriaux
Facult\'e des Sciences de Bizerte
7021 Zarzouna Bizerte
Tunisia
;
_database_code_depnum_ccdc_archive     'CCDC 984995'
_chemical_name_systematic
;
Bis(2,6-dimethylanilinium)
diaquabis(dihydrogen diphosphato-\k^2^<i>O</i>,<i>O</i>')cobaltate(II)
;
_chemical_name_common     ?
_chemical_formula_moiety     '2(C8 H12 N +), Co H8 O16 P4 2-'
_chemical_formula_sum     'C16 H32 Co N2 O16 P4'
_chemical_formula_iupac     '(C8 H12 N)2 [Co (H2 P2 O7)2 (H2 O)2]'
_chemical_formula_weight     691.25
_chemical_melting_point     ?
_symmetry_cell_setting     triclinic
_symmetry_space_group_name_H-M     'P -1'
loop_
    _symmetry_equiv_pos_as_xyz
    'x, y, z'
    '-x, -y, -z'
_cell_length_a     7.320(3)
_cell_length_b     7.584(4)
_cell_length_c     13.413(2)
_cell_angle_alpha     85.35(3)
_cell_angle_beta     75.56(2)
_cell_angle_gamma     74.42(5)
_cell_volume     694.5(5)
_cell_formula_units_Z     1
_cell_measurement_reflns_used     25
_cell_measurement_theta_min     9
_cell_measurement_theta_max     11
_cell_measurement_temperature     293
_exptl_crystal_description     Prism
_exptl_crystal_colour     Pink
_exptl_crystal_size_max     0.40
_exptl_crystal_size_mid     0.30
_exptl_crystal_size_min     0.20
_exptl_crystal_density_diffrn     1.653
_exptl_crystal_density_meas     ?
_exptl_crystal_density_method     'not measured'
_exptl_crystal_F_000     357
_exptl_absorpt_coefficient_mu     0.482
_exptl_absorpt_correction_type     psi-scan
_exptl_absorpt_process_details     '(North <i>et al.</i>, 1968)'
_exptl_absorpt_correction_T_min     0.7993
_exptl_absorpt_correction_T_max     0.9815
_exptl_special_details     ?
_diffrn_ambient_temperature     293
_diffrn_radiation_type     AgK\a
_diffrn_radiation_wavelength     0.56087
_diffrn_radiation_source     'fine-focus sealed tube'
_diffrn_radiation_monochromator     graphite
_diffrn_measurement_device_type     'Enraf--Nonius CAD-4'
_diffrn_measurement_device     '\k-geometry diffractometer'
_diffrn_measurement_method     'non-profiled omega scans'
_diffrn_reflns_number     9085
_diffrn_reflns_av_R_equivalents     0.0797
_diffrn_reflns_av_sigmaI/netI     0.0803
_diffrn_reflns_theta_min     2.20
_diffrn_reflns_theta_max     27.98
_diffrn_reflns_theta_full     27.98
_diffrn_measured_fraction_theta_max     0.981
_diffrn_measured_fraction_theta_full     0.981
_diffrn_reflns_limit_h_min     -12
_diffrn_reflns_limit_h_max     12
_diffrn_reflns_limit_k_min     -12
_diffrn_reflns_limit_k_max     12
_diffrn_reflns_limit_l_min     -5
_diffrn_reflns_limit_l_max     22
_diffrn_standards_number     2
_diffrn_standards_interval_time     120
_diffrn_standards_decay_%     5
loop_
    _diffrn_standard_refln_index_h
    _diffrn_standard_refln_index_k
    _diffrn_standard_refln_index_l
    -1 1 -8
    1 2 7
_refine_special_details
;
Refinement of <i>F</i>^2^ against ALL reflections. The weighted <i>R</i>-factor
<i>wR</i> and goodness of fit <i>S</i> are based on <i>F</i>^2^, conventional
<i>R</i>-factors <i>R</i> are based on <i>F</i>, with <i>F</i> set to zero for
negative <i>F</i>^2^. The threshold expression of <i>F</i>^2^ >
\s(<i>F</i>^2^) is used only for calculating <i>R</i>-factors(gt) <i>etc</i>.
and is not relevant to the choice of reflections for refinement.
<i>R</i>-factors based on <i>F</i>^2^ are statistically about twice as large
as those based on <i>F</i>, and <i>R</i>- factors based on ALL data will be
even larger.
;
_reflns_number_total     6683
_reflns_number_gt     5514
_reflns_threshold_expression     I>2\s(I)
_refine_ls_structure_factor_coef     Fsqd
_refine_ls_matrix_type     full
_refine_ls_R_factor_all     0.0761
_refine_ls_R_factor_gt     0.0606
_refine_ls_wR_factor_gt     0.1579
_refine_ls_wR_factor_ref     0.1682
_refine_ls_goodness_of_fit_ref     1.038
_refine_ls_restrained_S_all     1.038
_refine_ls_number_reflns     6683
_refine_ls_number_parameters     189
_refine_ls_number_restraints     3
_refine_ls_hydrogen_treatment     mixed
_refine_ls_weighting_scheme     calc
_refine_ls_weighting_details
         'calc w=1/[\s^2^(Fo^2^)+(0.0826P)^2^+0.9452P] where P=(Fo^2^+2Fc^2^)/3'
_atom_sites_solution_hydrogens     geom
_atom_sites_solution_primary     direct
_atom_sites_solution_secondary     difmap
_refine_ls_shift/su_max     0.005
_refine_ls_shift/su_mean     0.000
_refine_diff_density_max     1.565
_refine_diff_density_min     -0.822
_refine_ls_extinction_method     none
_refine_ls_extinction_coef     ?
loop_
    _atom_type_symbol
    _atom_type_description
    _atom_type_scat_dispersion_real
    _atom_type_scat_dispersion_imag
    _atom_type_scat_source
    'C' 'C' 0.0015 0.0009
                         'International Tables Vol C Tables 4.2.6.8 and 6.1.1.4'
    'H' 'H' 0.0000 0.0000
                         'International Tables Vol C Tables 4.2.6.8 and 6.1.1.4'
    'N' 'N' 0.0030 0.0019
                         'International Tables Vol C Tables 4.2.6.8 and 6.1.1.4'
    'O' 'O' 0.0056 0.0036
                         'International Tables Vol C Tables 4.2.6.8 and 6.1.1.4'
    'P' 'P' 0.0667 0.0580
                         'International Tables Vol C Tables 4.2.6.8 and 6.1.1.4'
    'Co' 'Co' 0.3050 0.6296
                         'International Tables Vol C Tables 4.2.6.8 and 6.1.1.4'
_computing_data_collection     'CAD-4 EXPRESS (Enraf--Nonius, 1994)'
_computing_cell_refinement     'CAD-4 EXPRESS (Enraf--Nonius, 1994)'
_computing_data_reduction     'XCAD4 (Harms & Wocadlo, 1996)'
_computing_structure_solution     'SHELXS97 (Sheldrick, 2008)'
_computing_structure_refinement     'SHELXL97 (Sheldrick, 2008)'
_computing_molecular_graphics
;
ORTEP-3 for Windows (Farrugia, 2012) and DIAMOND (Brandenburg & Putz,
2005)
;
_computing_publication_material     'WinGX (Farrugia, 2012)'
loop_
    _atom_site_type_symbol
    _atom_site_label
    _atom_site_fract_x
    _atom_site_fract_y
    _atom_site_fract_z
    _atom_site_U_iso_or_equiv
    _atom_site_adp_type
    _atom_site_calc_flag
    _atom_site_refinement_flags
    _atom_site_occupancy
    _atom_site_symmetry_multiplicity
    _atom_site_disorder_assembly
    _atom_site_disorder_group
    Co Co1 0.5000 0.5000 0.5000 0.01796(9) Uani d S 1 2 . .
    P P1 0.69129(7) 0.72084(7) 0.63065(4) 0.01948(10) Uani d . 1 1 . .
    P P2 0.80524(7) 0.75466(7) 0.40670(4) 0.01867(10) Uani d . 1 1 . .
    O O1 0.5727(2) 0.5931(2) 0.62242(13) 0.0242(3) Uani d . 1 1 . .
    O O2 0.8322(3) 0.6463(2) 0.70245(15) 0.0287(3) Uani d . 1 1 . .
    H H2 0.8794 0.5361 0.6937 0.043 Uiso calc R 1 1 . .
    O O3 0.5808(3) 0.9121(2) 0.66208(16) 0.0306(4) Uani d . 1 1 . .
    O O4 0.8430(2) 0.7284(3) 0.52092(14) 0.0274(3) Uani d . 1 1 . .
    O O5 0.6535(2) 0.6611(2) 0.40048(13) 0.0245(3) Uani d . 1 1 . .
    O O6 1.0029(2) 0.6880(2) 0.33643(15) 0.0281(3) Uani d . 1 1 . .
    O O7 0.7321(3) 0.9654(2) 0.39394(17) 0.0308(4) Uani d . 1 1 . .
    H H7 0.6270 0.9903 0.3778 0.046 Uiso calc R 1 1 . .
    O O1W 0.7487(2) 0.2730(2) 0.49181(18) 0.0327(4) Uani d D 1 1 . .
    H H1W1 0.748(6) 0.178(4) 0.462(3) 0.049 Uiso d D 1 1 . .
    H H2W1 0.865(4) 0.291(5) 0.477(3) 0.049 Uiso d D 1 1 . .
    N N1 0.3681(3) 0.7717(3) 0.26576(15) 0.0258(3) Uani d . 1 1 . .
    H H1A 0.3675 0.8804 0.2865 0.039 Uiso calc R 1 1 . .
    H H1B 0.4577 0.6849 0.2885 0.039 Uiso calc R 1 1 . .
    H H1C 0.2511 0.7508 0.2908 0.039 Uiso calc R 1 1 . .
    C C1 0.4143(4) 0.7700(4) 0.15241(18) 0.0291(4) Uani d . 1 1 . .
    C C2 0.2798(5) 0.8852(4) 0.1038(2) 0.0367(5) Uani d . 1 1 . .
    C C3 0.3238(7) 0.8820(6) -0.0032(3) 0.0530(9) Uani d . 1 1 . .
    H H3 0.2364 0.9570 -0.0382 0.064 Uiso calc R 1 1 . .
    C C4 0.4949(8) 0.7695(7) -0.0583(2) 0.0616(12) Uani d . 1 1 . .
    H H4 0.5210 0.7680 -0.1298 0.074 Uiso calc R 1 1 . .
    C C5 0.6260(6) 0.6602(6) -0.0078(2) 0.0540(10) Uani d . 1 1 . .
    H H5 0.7416 0.5865 -0.0457 0.065 Uiso calc R 1 1 . .
    C C6 0.5902(5) 0.6569(4) 0.0994(2) 0.0378(6) Uani d . 1 1 . .
    C C7 0.0963(5) 1.0126(5) 0.1621(3) 0.0477(7) Uani d . 1 1 . .
    H H7A 0.0077 0.9431 0.1985 0.072 Uiso calc R 1 1 . .
    H H7B 0.0364 1.0961 0.1147 0.072 Uiso calc R 1 1 . .
    H H7C 0.1273 1.0802 0.2102 0.072 Uiso calc R 1 1 . .
    C C8 0.7374(5) 0.5355(6) 0.1532(3) 0.0556(9) Uani d . 1 1 . .
    H H8A 0.8042 0.6090 0.1783 0.083 Uiso calc R 1 1 . .
    H H8B 0.8302 0.4477 0.1057 0.083 Uiso calc R 1 1 . .
    H H8C 0.6715 0.4726 0.2100 0.083 Uiso calc R 1 1 . .
loop_
    _atom_site_aniso_label
    _atom_site_aniso_U_11
    _atom_site_aniso_U_22
    _atom_site_aniso_U_33
    _atom_site_aniso_U_12
    _atom_site_aniso_U_13
    _atom_site_aniso_U_23
    Co1 0.01549(15) 0.01757(15) 0.02352(17) -0.00720(11) -0.00640(12)
                                                                    -0.00003(12)
    P1 0.0174(2) 0.01835(19) 0.0248(2) -0.00437(15) -0.00820(16) -0.00249(16)
    P2 0.01319(18) 0.01767(19) 0.0260(2) -0.00567(14) -0.00438(15) -0.00018(16)
    O1 0.0256(7) 0.0265(7) 0.0252(7) -0.0133(5) -0.0071(5) -0.0016(5)
    O2 0.0286(7) 0.0271(7) 0.0330(8) -0.0007(6) -0.0171(6) -0.0051(6)
    O3 0.0286(7) 0.0206(6) 0.0450(10) -0.0003(6) -0.0174(7) -0.0082(6)
    O4 0.0206(6) 0.0389(8) 0.0276(7) -0.0137(6) -0.0087(5) 0.0010(6)
    O5 0.0236(6) 0.0279(7) 0.0279(7) -0.0154(5) -0.0083(5) 0.0032(5)
    O6 0.0176(6) 0.0248(7) 0.0369(9) -0.0044(5) 0.0010(6) 0.0012(6)
    O7 0.0235(7) 0.0185(6) 0.0539(11) -0.0040(5) -0.0166(7) -0.0014(6)
    O1W 0.0191(6) 0.0259(7) 0.0549(12) -0.0031(6) -0.0118(7) -0.0099(7)
    N1 0.0265(8) 0.0297(8) 0.0232(8) -0.0104(7) -0.0062(6) 0.0003(6)
    C1 0.0362(11) 0.0345(10) 0.0227(9) -0.0204(9) -0.0061(8) 0.0002(8)
    C2 0.0475(14) 0.0433(13) 0.0310(11) -0.0272(12) -0.0166(10) 0.0089(10)
    C3 0.078(3) 0.068(2) 0.0340(14) -0.045(2) -0.0286(16) 0.0146(14)
    C4 0.099(3) 0.080(3) 0.0228(12) -0.057(3) -0.0082(16) 0.0011(14)
    C5 0.070(2) 0.065(2) 0.0286(13) -0.0376(19) 0.0110(14) -0.0132(13)
    C6 0.0413(13) 0.0433(13) 0.0295(11) -0.0205(11) 0.0030(10) -0.0084(10)
    C7 0.0455(16) 0.0484(17) 0.0554(19) -0.0149(13) -0.0249(15) 0.0147(14)
    C8 0.0376(15) 0.061(2) 0.057(2) -0.0017(15) 0.0009(14) -0.0131(17)
_geom_special_details
;
All e.s.d.'s (except the e.s.d. in the dihedral angle between two l.s. planes)
are estimated using the full covariance matrix. The cell e.s.d.'s are taken
into account individually in the estimation of e.s.d.'s in distances, angles
and torsion angles; correlations between e.s.d.'s in cell parameters are only
used when they are defined by crystal symmetry. An approximate (isotropic)
treatment of cell e.s.d.'s is used for estimating e.s.d.'s involving l.s.
planes.
;
loop_
    _geom_bond_atom_site_label_1
    _geom_bond_atom_site_label_2
    _geom_bond_site_symmetry_2
    _geom_bond_distance
    _geom_bond_publ_flag
    Co1 O5 2_666 2.0645(18) ?
    Co1 O5 . 2.0645(18) y
    Co1 O1 . 2.0744(17) y
    Co1 O1 2_666 2.0744(17) ?
    Co1 O1W 2_666 2.130(2) ?
    Co1 O1W . 2.130(2) y
    P1 O1 . 1.4905(17) ?
    P1 O3 . 1.495(2) ?
    P1 O2 . 1.5505(18) ?
    P1 O4 . 1.6151(19) ?
    P2 O5 . 1.4910(17) ?
    P2 O6 . 1.4971(18) ?
    P2 O7 . 1.5529(19) ?
    P2 O4 . 1.6110(19) ?
    O2 H2 . 0.8200 ?
    O7 H7 . 0.8200 ?
    O1W H1W1 . 0.856(18) ?
    O1W H2W1 . 0.867(18) ?
    N1 C1 . 1.473(3) ?
    N1 H1A . 0.8900 ?
    N1 H1B . 0.8900 ?
    N1 H1C . 0.8900 ?
    C1 C2 . 1.386(4) ?
    C1 C6 . 1.396(4) ?
    C2 C3 . 1.391(4) ?
    C2 C7 . 1.500(5) ?
    C3 C4 . 1.383(7) ?
    C3 H3 . 0.9300 ?
    C4 C5 . 1.369(7) ?
    C4 H4 . 0.9300 ?
    C5 C6 . 1.395(4) ?
    C5 H5 . 0.9300 ?
    C6 C8 . 1.509(6) ?
    C7 H7A . 0.9600 ?
    C7 H7B . 0.9600 ?
    C7 H7C . 0.9600 ?
    C8 H8A . 0.9600 ?
    C8 H8B . 0.9600 ?
    C8 H8C . 0.9600 ?
loop_
    _geom_angle_atom_site_label_1
    _geom_angle_atom_site_label_2
    _geom_angle_atom_site_label_3
    _geom_angle_site_symmetry_1
    _geom_angle_site_symmetry_3
    _geom_angle
    _geom_angle_publ_flag
    O5 Co1 O5 2_666 . 180.0 ?
    O5 Co1 O1 2_666 . 90.34(7) ?
    O5 Co1 O1 . . 89.66(7) ?
    O5 Co1 O1 2_666 2_666 89.66(7) ?
    O5 Co1 O1 . 2_666 90.34(7) ?
    O1 Co1 O1 . 2_666 180.0 ?
    O5 Co1 O1W 2_666 2_666 93.83(8) ?
    O5 Co1 O1W . 2_666 86.17(8) ?
    O1 Co1 O1W . 2_666 92.18(8) ?
    O1 Co1 O1W 2_666 2_666 87.82(8) ?
    O5 Co1 O1W 2_666 . 86.17(8) ?
    O5 Co1 O1W . . 93.83(8) ?
    O1 Co1 O1W . . 87.82(8) ?
    O1 Co1 O1W 2_666 . 92.18(8) ?
    O1W Co1 O1W 2_666 . 180.0 ?
    O1 P1 O3 . . 116.44(11) ?
    O1 P1 O2 . . 112.85(11) ?
    O3 P1 O2 . . 107.98(11) ?
    O1 P1 O4 . . 108.32(10) ?
    O3 P1 O4 . . 108.67(12) ?
    O2 P1 O4 . . 101.45(10) ?
    O5 P2 O6 . . 116.77(11) ?
    O5 P2 O7 . . 111.33(10) ?
    O6 P2 O7 . . 109.58(11) ?
    O5 P2 O4 . . 109.55(9) ?
    O6 P2 O4 . . 104.85(10) ?
    O7 P2 O4 . . 103.77(11) ?
    P1 O1 Co1 . . 133.68(10) ?
    P1 O2 H2 . . 109.5 ?
    P2 O4 P1 . . 129.66(11) ?
    P2 O5 Co1 . . 134.76(11) ?
    P2 O7 H7 . . 109.5 ?
    Co1 O1W H1W1 . . 116(3) ?
    Co1 O1W H2W1 . . 120(3) ?
    H1W1 O1W H2W1 . . 111(3) ?
    C1 N1 H1A . . 109.5 ?
    C1 N1 H1B . . 109.5 ?
    H1A N1 H1B . . 109.5 ?
    C1 N1 H1C . . 109.5 ?
    H1A N1 H1C . . 109.5 ?
    H1B N1 H1C . . 109.5 ?
    C2 C1 C6 . . 123.4(3) ?
    C2 C1 N1 . . 117.4(2) ?
    C6 C1 N1 . . 119.2(2) ?
    C1 C2 C3 . . 117.1(3) ?
    C1 C2 C7 . . 122.5(3) ?
    C3 C2 C7 . . 120.4(3) ?
    C4 C3 C2 . . 121.2(4) ?
    C4 C3 H3 . . 119.4 ?
    C2 C3 H3 . . 119.4 ?
    C5 C4 C3 . . 120.0(3) ?
    C5 C4 H4 . . 120.0 ?
    C3 C4 H4 . . 120.0 ?
    C4 C5 C6 . . 121.5(4) ?
    C4 C5 H5 . . 119.2 ?
    C6 C5 H5 . . 119.2 ?
    C5 C6 C1 . . 116.8(3) ?
    C5 C6 C8 . . 120.5(3) ?
    C1 C6 C8 . . 122.8(3) ?
    C2 C7 H7A . . 109.5 ?
    C2 C7 H7B . . 109.5 ?
    H7A C7 H7B . . 109.5 ?
    C2 C7 H7C . . 109.5 ?
    H7A C7 H7C . . 109.5 ?
    H7B C7 H7C . . 109.5 ?
    C6 C8 H8A . . 109.5 ?
    C6 C8 H8B . . 109.5 ?
    H8A C8 H8B . . 109.5 ?
    C6 C8 H8C . . 109.5 ?
    H8A C8 H8C . . 109.5 ?
    H8B C8 H8C . . 109.5 ?
loop_
    _geom_torsion_atom_site_label_1
    _geom_torsion_atom_site_label_2
    _geom_torsion_atom_site_label_3
    _geom_torsion_atom_site_label_4
    _geom_torsion_site_symmetry_1
    _geom_torsion_site_symmetry_2
    _geom_torsion_site_symmetry_3
    _geom_torsion_site_symmetry_4
    _geom_torsion
    _geom_torsion_publ_flag
    O3 P1 O1 Co1 . . . . 99.39(16) ?
    O2 P1 O1 Co1 . . . . -134.89(14) ?
    O4 P1 O1 Co1 . . . . -23.38(17) ?
    O5 Co1 O1 P1 2_666 . . . 178.85(15) ?
    O5 Co1 O1 P1 . . . . -1.15(15) ?
    O1 Co1 O1 P1 2_666 . . .  1E1(10)
                                     ?
    O1W Co1 O1 P1 2_666 . . . -87.30(15) ?
    O1W Co1 O1 P1 . . . . 92.70(15) ?
    O5 P2 O4 P1 . . . . -35.28(19) ?
    O6 P2 O4 P1 . . . . -161.35(15) ?
    O7 P2 O4 P1 . . . . 83.69(17) ?
    O1 P1 O4 P2 . . . . 47.67(18) ?
    O3 P1 O4 P2 . . . . -79.70(17) ?
    O2 P1 O4 P2 . . . . 166.66(15) ?
    O6 P2 O5 Co1 . . . . 114.85(16) ?
    O7 P2 O5 Co1 . . . . -118.29(16) ?
    O4 P2 O5 Co1 . . . . -4.09(18) ?
    O5 Co1 O5 P2 2_666 . . .  -9E1(10)
                                      ?
    O1 Co1 O5 P2 . . . . 17.64(15) ?
    O1 Co1 O5 P2 2_666 . . . -162.36(15) ?
    O1W Co1 O5 P2 2_666 . . . 109.84(16) ?
    O1W Co1 O5 P2 . . . . -70.16(16) ?
    C6 C1 C2 C3 . . . . 1.6(4) ?
    N1 C1 C2 C3 . . . . -179.6(2) ?
    C6 C1 C2 C7 . . . . -176.8(3) ?
    N1 C1 C2 C7 . . . . 2.0(4) ?
    C1 C2 C3 C4 . . . . -0.4(5) ?
    C7 C2 C3 C4 . . . . 178.1(3) ?
    C2 C3 C4 C5 . . . . -0.9(6) ?
    C3 C4 C5 C6 . . . . 1.0(6) ?
    C4 C5 C6 C1 . . . . 0.1(5) ?
    C4 C5 C6 C8 . . . . -179.8(4) ?
    C2 C1 C6 C5 . . . . -1.5(4) ?
    N1 C1 C6 C5 . . . . 179.7(2) ?
    C2 C1 C6 C8 . . . . 178.5(3) ?
    N1 C1 C6 C8 . . . . -0.3(4) ?
loop_
    _geom_hbond_atom_site_label_D
    _geom_hbond_atom_site_label_H
    _geom_hbond_atom_site_label_A
    _geom_hbond_site_symmetry_A
    _geom_hbond_distance_DH
    _geom_hbond_distance_HA
    _geom_hbond_distance_DA
    _geom_hbond_angle_DHA
    O2 H2 O6 2_766 0.82 1.72 2.532(3) 174
    O7 H7 O3 2_676 0.82 1.70 2.505(3) 167
    O1W H2W1 O4 2_766 0.867(18) 2.11(2) 2.947(3) 161(4)
    O1W H1W1 O7 1_545 0.856(18) 1.958(18) 2.813(3) 177(4)
    N1 H1C O6 1_455 0.89 1.94 2.828(3) 175
    N1 H1A O3 2_676 0.89 1.93 2.805(3) 168
    N1 H1B O5 . 0.89 2.29 3.005(3) 138
    N1 H1B O1 2_666 0.89 2.37 3.016(3) 129
    C7 H7C O2 2_676 0.96 2.58 3.497(5) 160
    C7 H7A O6 1_455 0.96 2.57 3.343(4) 138
