# Supplementary material for: Bis(2,6-di­methyl­anilinium) di­aqua­bis­(di­hydrogen diphosphato-κ2 O,O′)cobaltate(II)
Source: Acta Crystallogr Sect E Struct Rep Online. 2014 Feb 8;70(Pt 3):m86–7. doi: 10.1107/S1600536814002530 (PMC3998415; doi:10.1107/S1600536814002530)
Supplement: Supplementary file 2 [file e-70-00m86-Isup2.hkl]

#
# h,k,l, Fc-squared, Fo-squared, sigma(Fo-squared) and status flag
#
data_I
_shelx_title ' cad4 in P -1'
_shelx_refln_list_code          4
_shelx_F_calc_maximum      135.96
_exptl_crystal_F_000       357.00
_reflns_d_resolution_high  0.5978
 
loop_
 _symmetry_equiv_pos_as_xyz
 'x, y, z'
 '-x, -y, -z'
 
_cell_length_a     7.3197
_cell_length_b     7.5839
_cell_length_c    13.4128
_cell_angle_alpha  85.348
_cell_angle_beta   75.565
_cell_angle_gamma  74.419
 
_shelx_F_squared_multiplier     1.000
 
loop_
 _refln_index_h
 _refln_index_k
 _refln_index_l
 _refln_F_squared_calc
 _refln_F_squared_meas
 _refln_F_squared_sigma
 _refln_observed_status
   1   0   0     5558.14     5531.06    115.57 o
   2   0   0     1052.76      989.20     18.87 o
   3   0   0       26.35       16.08      1.89 o
   4   0   0      259.81      263.40      4.37 o
   5   0   0        0.79        2.65      1.11 o
   6   0   0      353.23      343.02      7.08 o
   7   0   0        2.38       -0.05      1.48 o
   8   0   0        9.03        9.23      1.62 o
   9   0   0       41.68       46.19      2.38 o
  10   0   0      125.47      129.35      3.80 o
  11   0   0        1.08        3.76      2.42 o
 -11   1   0       49.73       48.16      3.72 o
 -10   1   0        8.40       13.12      2.13 o
  -9   1   0      104.16      107.89      3.23 o
  -8   1   0       17.22       19.40      2.12 o
  -7   1   0      741.52      727.04     10.28 o
  -6   1   0      333.66      327.04      5.31 o
  -5   1   0      112.44      104.83      2.27 o
  -4   1   0      683.01      659.63      8.89 o
  -3   1   0      532.64      522.76      9.23 o
  -2   1   0      192.56      191.71      2.79 o
  -1   1   0     7126.08     7115.63     92.49 o
   0   1   0     1017.13      943.87     13.05 o
   1   1   0      931.08     1140.13     16.28 o
   2   1   0     1326.69     1312.60     25.83 o
   3   1   0      361.62      342.46      6.38 o
   4   1   0       27.41       33.42      1.22 o
   5   1   0      614.79      647.56     10.22 o
   6   1   0      415.16      434.94      9.37 o
   7   1   0      210.09      207.28      4.12 o
   8   1   0       57.46       56.66      2.23 o
   9   1   0      393.81      381.49      6.74 o
  10   1   0       25.96       25.88      3.73 o
  11   1   0        1.83       -1.44      2.95 o
 -10   2   0        5.86        1.14      2.87 o
  -9   2   0       22.10       23.72      2.18 o
  -8   2   0      195.40      200.20      4.23 o
  -7   2   0      102.17      125.81      7.24 o
  -6   2   0       78.89       72.07      2.35 o
  -5   2   0      148.95      150.01      2.79 o
  -4   2   0      143.40      142.90      2.44 o
  -3   2   0      383.81      400.95      4.68 o
  -2   2   0     3608.30     3657.19     48.07 o
  -1   2   0     3559.39     3528.12     44.19 o
   0   2   0     2979.54     2877.58     43.27 o
   1   2   0     1841.79     2534.78     32.20 o
   2   2   0      110.63       83.19      1.72 o
   3   2   0      101.00       89.71      1.83 o
   4   2   0      506.52      583.24      9.14 o
   5   2   0     1922.62     2137.02     31.33 o
   6   2   0      268.74      278.06      4.94 o
   7   2   0        0.22       -0.65      1.84 o
   8   2   0      426.69      424.92      7.11 o
   9   2   0       86.13       80.83      3.50 o
  10   2   0        4.50        8.27      1.88 o
  11   2   0       36.95       43.75      2.82 o
 -10   3   0        5.15        8.56      2.10 o
  -9   3   0      198.28      209.70      5.10 o
  -8   3   0        5.94       10.64      1.81 o
  -7   3   0       29.07       36.66      1.99 o
  -6   3   0        8.35        8.35      1.35 o
  -5   3   0      549.58      542.89      6.83 o
  -4   3   0      367.80      363.61      7.56 o
  -3   3   0     2046.40     2038.50     20.07 o
  -2   3   0     2021.27     2030.90     23.39 o
  -1   3   0      453.26      466.28      6.16 o
   0   3   0     1104.06     1165.58     22.07 o
   1   3   0     1137.20     1113.56     14.01 o
   2   3   0       20.17       40.05      1.05 o
   3   3   0        1.38        2.74      0.70 o
   4   3   0      112.46      102.34      2.10 o
   5   3   0       47.04       46.16      2.15 o
   6   3   0       10.83       13.75      1.23 o
   7   3   0     1654.39     1720.77     25.78 o
   8   3   0      143.42      137.88      4.79 o
   9   3   0       14.81       14.29      1.78 o
  10   3   0       39.53       47.05      2.55 o
  11   3   0      160.25      161.46      4.76 o
  -9   4   0       49.15       51.51      2.99 o
  -8   4   0        6.60        8.79      1.93 o
  -7   4   0       24.83       26.07      3.02 o
  -6   4   0       52.65       50.68      2.15 o
  -5   4   0      308.01      306.15      4.79 o
  -4   4   0      629.68      628.37      7.12 o
  -3   4   0      125.56      127.31      2.39 o
  -2   4   0      612.44      562.72     12.84 o
  -1   4   0      276.48      325.62      4.13 o
   0   4   0     2301.46     2110.43     23.56 o
   1   4   0     1003.91      901.27     10.93 o
   2   4   0       90.89      121.41      4.10 o
   3   4   0     1527.51     1705.95     17.04 o
   4   4   0      421.17      439.95      6.58 o
   5   4   0        0.90        1.27      1.10 o
   6   4   0      424.62      447.70      6.93 o
   7   4   0      341.60      340.04      5.81 o
   8   4   0        1.32       -0.62      1.91 o
   9   4   0       34.40       35.27      2.96 o
  10   4   0      157.78      160.06      4.19 o
  11   4   0        6.51        7.86      5.16 o
  -9   5   0       22.05       25.01      2.66 o
  -8   5   0        5.45        7.17      3.20 o
  -7   5   0       32.00       33.65      2.22 o
  -6   5   0      150.54      157.03      5.10 o
  -5   5   0      197.36      204.21      3.82 o
  -4   5   0      212.24      203.43      3.54 o
  -3   5   0      255.67      247.57      3.61 o
  -2   5   0       22.38       26.36      1.46 o
  -1   5   0      736.37      679.69      7.50 o
   0   5   0     1085.27     1038.54     11.75 o
   1   5   0       12.66       10.81     10.49 o
   2   5   0      300.91      283.53      3.60 o
   3   5   0      186.21      347.78      4.23 o
   4   5   0      336.47      369.15      4.63 o
   5   5   0      240.30      260.53      3.92 o
   6   5   0      231.48      217.65      3.87 o
   7   5   0      158.80      167.83      3.89 o
   8   5   0       57.93       61.60      2.36 o
   9   5   0      291.49      287.98      5.59 o
  10   5   0       35.65       32.12      3.64 o
  11   5   0        0.52       -1.01      2.95 o
  -8   6   0       88.48       96.80      6.20 o
  -7   6   0       47.93       59.84      2.85 o
  -6   6   0       85.75       83.53      5.03 o
  -5   6   0       47.26       43.22      2.21 o
  -4   6   0        1.01        0.47      1.86 o
  -3   6   0        8.48        7.07      1.28 o
  -2   6   0      742.64      689.72    410.19 o
  -1   6   0        5.50        8.82      1.18 o
   0   6   0       71.18       63.25      1.72 o
   1   6   0       33.00       28.35      2.14 o
   2   6   0      283.71      166.76     28.04 o
   3   6   0       48.07       61.25      2.47 o
   4   6   0      163.21      166.24      3.25 o
   5   6   0      666.38      660.73      7.74 o
   6   6   0       35.10       32.05      1.75 o
   7   6   0       16.10       18.12      1.64 o
   8   6   0      445.04      445.06      8.09 o
   9   6   0       63.14       63.50      2.69 o
  10   6   0        3.61       -0.56      3.66 o
  11   6   0        2.93        3.66      2.51 o
  -7   7   0        0.38        2.78      4.14 o
  -6   7   0       38.81       37.61      2.46 o
  -5   7   0        3.55        3.17      2.05 o
  -4   7   0       83.91       78.57      2.77 o
  -3   7   0      175.33      167.89      3.49 o
  -2   7   0      426.50      419.27      5.51 o
  -1   7   0       90.26       91.42      2.36 o
   0   7   0       29.83       27.74      1.45 o
   1   7   0      249.47      241.34      3.67 o
   2   7   0       64.45       53.15      2.17 o
   3   7   0      387.80      390.88     10.42 o
   4   7   0      308.68      292.03      6.20 o
   5   7   0       65.94       71.86      4.16 o
   6   7   0        1.19        0.44      1.71 o
   7   7   0      797.52      813.74     14.02 o
   8   7   0      132.22      128.06      3.38 o
   9   7   0        7.57        1.03      2.80 o
  10   7   0        2.03       -2.64      2.88 o
  11   7   0       28.34       29.65      2.62 o
  -6   8   0        0.06        2.73      3.37 o
  -5   8   0        4.26        9.78      2.10 o
  -4   8   0      131.29      136.90      3.71 o
  -3   8   0      214.41      210.58      6.54 o
  -2   8   0       72.21       70.46      2.50 o
  -1   8   0        2.30        1.80      1.54 o
   0   8   0      365.64      354.86      5.03 o
   1   8   0      161.43      167.64      3.20 o
   2   8   0        6.44        5.66      1.39 o
   3   8   0      270.79      260.90      4.24 o
   4   8   0        8.81       22.88      3.77 o
   5   8   0       27.19       27.32      1.78 o
   6   8   0      460.77      456.41     10.23 o
   7   8   0      219.80      212.79      4.43 o
   8   8   0       44.32       41.23      2.42 o
   9   8   0       11.74       14.48      2.37 o
  10   8   0       46.75       38.11      2.76 o
  -5   9   0       51.87       57.36      2.97 o
  -4   9   0       87.64       87.86      3.44 o
  -3   9   0       20.61       27.50      2.07 o
  -2   9   0       59.39       60.68      2.55 o
  -1   9   0      180.54      178.06      5.18 o
   0   9   0       42.35       44.15      2.27 o
   1   9   0        4.29        3.43      2.01 o
   2   9   0      110.79      106.49      3.71 o
   3   9   0      161.89      177.63      3.83 o
   4   9   0       59.78       67.82      2.51 o
   5   9   0      362.26      365.75      5.81 o
   6   9   0      154.55      141.71      3.65 o
   7   9   0       31.68       32.11      2.33 o
   8   9   0        0.53        2.32      1.80 o
   9   9   0       45.01       40.13      2.80 o
  10   9   0        0.10       -0.17      5.29 o
  -4  10   0        0.18       -2.58      2.76 o
  -3  10   0        0.16       -0.13      2.57 o
  -2  10   0      201.02      216.16      4.84 o
  -1  10   0       82.94       86.07      3.12 o
   0  10   0        0.17       -2.35      2.53 o
   1  10   0       20.50       21.90      2.10 o
   2  10   0       61.20       63.21      2.67 o
   3  10   0        7.39        1.56      2.66 o
   4  10   0      132.09      132.41      4.67 o
   5  10   0      239.66      240.33      4.86 o
   6  10   0       13.55       18.95      2.10 o
   7  10   0       38.43       41.27      4.43 o
   8  10   0      100.59      100.91      3.74 o
   9  10   0       26.43       28.49      2.47 o
  -2  11   0       75.25       75.96      7.76 o
  -1  11   0        0.05       -1.27      2.66 o
   0  11   0        4.98        3.17      3.60 o
   1  11   0       50.55       47.95      2.75 o
   2  11   0       34.43       36.78      2.62 o
   3  11   0       32.28       35.13      2.51 o
   4  11   0      132.15      132.21      5.52 o
   5  11   0       21.69       31.53      2.49 o
   6  11   0       11.80       18.38      2.88 o
   7  11   0       87.72       83.78      6.66 o
   8  11   0       67.34       65.57      3.38 o
   0  12   0       29.78       26.10      2.81 o
   1  12   0       42.40       49.94      2.95 o
   2  12   0       61.84       67.56      3.33 o
   3  12   0      103.67      113.25      3.92 o
   4  12   0        4.02        0.45      3.18 o
   5  12   0       48.13       52.79      3.21 o
   6  12   0       36.23       44.02      3.50 o
  -6 -12   1       45.91       51.65      2.99 o
  -5 -12   1        0.34        2.03      3.04 o
  -4 -12   1        0.23       -3.38      3.38 o
  -3 -12   1       90.30       98.40      3.72 o
  -2 -12   1       36.36       42.80      2.89 o
  -1 -12   1        5.15        8.33      2.06 o
   0 -12   1        0.52       -3.66      3.66 o
  -8 -11   1       19.33       19.27      2.46 o
  -7 -11   1       62.61       65.58      3.23 o
  -6 -11   1        6.27        9.17      2.11 o
  -5 -11   1        2.33        4.14      2.17 o
  -4 -11   1      121.10      129.48      3.87 o
  -3 -11   1       92.03      103.79      3.47 o
  -2 -11   1        1.45       -1.68      2.73 o
  -1 -11   1        1.02        1.74      2.75 o
   0 -11   1       22.29       27.66      2.28 o
   1 -11   1       23.05       27.97      3.60 o
   2 -11   1       34.89       40.72      2.73 o
   3 -11   1        8.57      416.80   1305.31 o
  -9 -10   1        2.93        1.00      3.21 o
  -8 -10   1       46.34       42.90      2.90 o
  -7 -10   1        9.84       10.56      2.04 o
  -6 -10   1        0.44       -0.61      2.61 o
  -5 -10   1      153.86      156.96      9.15 o
  -4 -10   1       72.35       76.58      2.86 o
  -3 -10   1       52.37       51.52      2.45 o
  -2 -10   1       83.10       85.68      2.90 o
  -1 -10   1      293.95      313.76      7.51 o
   0 -10   1      117.19      134.36      7.08 o
   1 -10   1       19.71       17.78      2.13 o
   2 -10   1       32.42       25.43      2.67 o
   3 -10   1        1.15        1.62      6.47 o
   4 -10   1        0.05       -0.24      2.62 o
 -10  -9   1        1.11        3.23      4.39 o
  -9  -9   1       28.57       22.36      5.27 o
  -8  -9   1       58.04       51.91      3.70 o
  -7  -9   1        1.08        1.49      4.60 o
  -6  -9   1      197.10      198.06      4.30 o
  -5  -9   1      281.67      279.09      4.97 o
  -4  -9   1        3.43        1.99      1.86 o
  -3  -9   1       21.69       19.36      1.94 o
  -2  -9   1      220.94      221.91      7.19 o
  -1  -9   1        4.45        7.36      4.23 o
   0  -9   1       60.92       63.44      5.17 o
   1  -9   1       34.13       27.48      3.94 o
   2  -9   1        5.16        4.77      2.13 o
   3  -9   1        2.04       -1.81      2.51 o
   4  -9   1      110.15      107.72      6.47 o
   5  -9   1       60.64       64.93      3.23 o
 -10  -8   1       13.14       12.50      2.28 o
  -9  -8   1       66.22       61.64      2.91 o
  -8  -8   1        2.92        3.22      3.00 o
  -7  -8   1       95.11       92.49      3.03 o
  -6  -8   1      317.80      324.69     14.41 o
  -5  -8   1       11.36       12.51      1.60 o
  -4  -8   1        4.04        3.97      1.96 o
  -3  -8   1      812.31      778.36     18.48 o
  -2  -8   1      144.29      150.07      3.28 o
  -1  -8   1        8.94        9.52      1.35 o
   0  -8   1       11.03        6.20      2.64 o
   1  -8   1        4.44        1.03      1.97 o
   2  -8   1        8.29        8.16      1.57 o
   3  -8   1      299.51      299.76      6.60 o
   4  -8   1      190.21      205.01      4.45 o
   5  -8   1        0.74        0.41      2.35 o
   6  -8   1        8.04        8.81      2.21 o
   7  -8   1       15.16       14.00      4.97 o
 -11  -7   1        2.16        4.32      2.64 o
 -10  -7   1       60.56       56.89      2.96 o
  -9  -7   1        1.76       -3.16      3.33 o
  -8  -7   1        1.13        0.36      2.36 o
  -7  -7   1      505.25      495.70      7.28 o
  -6  -7   1        0.83       -0.63      2.21 o
  -5  -7   1        0.12       -0.36      1.43 o
  -4  -7   1      553.27      530.59      6.46 o
  -3  -7   1      864.53      852.35      8.98 o
  -2  -7   1        3.23       -2.09      2.09 o
  -1  -7   1       61.14       67.52      3.33 o
   0  -7   1        8.83        9.68      1.25 o
   1  -7   1        5.57        8.90      1.27 o
   2  -7   1      160.08      155.86      3.14 o
   3  -7   1      179.01      176.43      3.55 o
   4  -7   1      171.49      175.71      4.29 o
   5  -7   1        0.05        1.64      2.26 o
   6  -7   1      120.89      119.52      3.69 o
   7  -7   1       85.11       96.23      5.33 o
 -11  -6   1       63.97       60.53      5.20 o
 -10  -6   1       38.55       37.90      2.47 o
  -9  -6   1       54.35       53.12      2.50 o
  -8  -6   1      263.53      261.08      4.93 o
  -7  -6   1       37.30       33.69      1.98 o
  -6  -6   1        0.26       -0.85      3.13 o
  -5  -6   1     1031.48      998.24     20.67 o
  -4  -6   1      638.76      654.21     15.76 o
  -3  -6   1      357.78      363.68      4.42 o
  -2  -6   1      208.29      142.66      3.67 o
  -1  -6   1      198.42      193.91      3.02 o
   0  -6   1        2.28        2.91      0.99 o
   1  -6   1      504.82      469.73      5.82 o
   2  -6   1     1011.67      928.12      9.67 o
   3  -6   1        7.42        6.69      1.26 o
   4  -6   1       24.96       25.60      1.63 o
   5  -6   1      147.87      154.31      3.51 o
   6  -6   1      161.18      168.91      4.02 o
   7  -6   1       25.96       28.66      4.08 o
   8  -6   1       15.31       12.76      2.44 o
 -11  -5   1       59.42       62.49      3.32 o
 -10  -5   1       14.18       18.11      2.05 o
  -9  -5   1       64.63       66.09      6.64 o
  -8  -5   1       92.95       86.88      2.79 o
  -7  -5   1        0.14       -0.88      1.50 o
  -6  -5   1      695.36      683.18      9.07 o
  -5  -5   1      904.53      933.39     11.56 o
  -4  -5   1       98.38       96.27      4.36 o
  -3  -5   1      213.96      255.26      3.44 o
  -2  -5   1      995.82      987.18     21.75 o
  -1  -5   1       73.42       67.54      3.24 o
   0  -5   1      423.04      376.97      6.38 o
   1  -5   1      600.75      561.09     15.67 o
   2  -5   1      187.09      177.91      2.82 o
   3  -5   1        5.30        7.41      1.19 o
   4  -5   1      404.95      391.42      5.27 o
   5  -5   1      272.95      259.62      7.06 o
   6  -5   1       11.80       11.86      1.58 o
   7  -5   1        2.48        4.50      2.28 o
   8  -5   1       16.23       20.91      2.81 o
   9  -5   1       12.36        8.48      3.85 o
 -11  -4   1        0.11        3.16      2.11 o
 -10  -4   1       39.56       40.15      2.38 o
  -9  -4   1       75.53       71.07      2.71 o
  -8  -4   1       49.73       46.10      2.06 o
  -7  -4   1      142.94      140.78      3.75 o
  -6  -4   1      885.85      905.74     12.66 o
  -5  -4   1       85.64       74.10      1.95 o
  -4  -4   1       11.24        0.32      2.37 o
  -3  -4   1       86.06       79.37      1.74 o
  -2  -4   1       97.96       81.40      1.60 o
  -1  -4   1       93.46       79.93      2.78 o
   0  -4   1     1784.12     1656.12     18.74 o
   1  -4   1       17.83       20.23      0.96 o
   2  -4   1      462.03      426.96      4.92 o
   3  -4   1      131.70      133.37      2.42 o
   4  -4   1     2329.28     2287.64     23.48 o
   5  -4   1      136.74      138.74      4.05 o
   6  -4   1        8.01        8.29      1.43 o
   7  -4   1       19.58       25.98      2.09 o
   8  -4   1       22.84       25.76      2.39 o
   9  -4   1       12.43       16.90      3.35 o
 -11  -3   1       27.42       28.74      2.81 o
 -10  -3   1      103.63      122.05      8.98 o
  -9  -3   1        0.38        1.33      1.82 o
  -8  -3   1       70.15       74.97      3.78 o
  -7  -3   1      770.17      841.51     62.85 o
  -6  -3   1      125.41      140.58      9.17 o
  -5  -3   1     1462.84     1639.27     92.09 o
  -4  -3   1        0.50       -1.46      1.46 o
  -3  -3   1     2068.34     2337.13    171.07 o
  -2  -3   1     2995.58     3686.96    195.42 o
  -1  -3   1      662.30      792.51     67.49 o
   0  -3   1       46.38       34.53      4.72 o
   1  -3   1      343.63      380.23     28.18 o
   2  -3   1     2365.46     2540.78    151.17 o
   3  -3   1     1652.15     1566.88    407.86 o
   4  -3   1       73.25       75.23      4.53 o
   5  -3   1       49.39       51.34      3.64 o
   6  -3   1       86.72       90.72      9.51 o
   7  -3   1       52.89       75.10      7.09 o
   8  -3   1        1.30        0.98      2.52 o
   9  -3   1       69.39       80.46     12.62 o
  10  -3   1       19.67       17.24      3.07 o
 -11  -2   1       56.38       60.23      4.79 o
 -10  -2   1        6.38        9.12      2.04 o
  -9  -2   1       71.07       75.23      2.80 o
  -8  -2   1      200.60      220.06     16.40 o
  -7  -2   1        3.02        5.95      1.38 o
  -6  -2   1      193.84      217.18     18.28 o
  -5  -2   1     1079.65     1241.49     84.32 o
  -4  -2   1      819.92      938.79     50.37 o
  -3  -2   1      865.25      977.30     59.82 o
  -2  -2   1      986.28     1166.83     74.11 o
  -1  -2   1     2991.92     3626.62    209.58 o
   0  -2   1      395.90      441.81     23.74 o
   1  -2   1     3787.84     3879.69    182.34 o
   2  -2   1     2787.76     2722.43    157.22 o
   3  -2   1      266.86      290.61     14.28 o
   4  -2   1      112.95      110.25      8.83 o
   5  -2   1       85.90       89.25      2.36 o
   6  -2   1       87.83       82.21      9.48 o
   7  -2   1       91.09      103.97      5.05 o
   8  -2   1       39.85       39.85      2.22 o
   9  -2   1      100.16      110.38     10.65 o
  10  -2   1        1.86        3.39      3.00 o
 -11  -1   1       46.21       50.16      8.27 o
 -10  -1   1       17.22       16.65      4.17 o
  -9  -1   1      228.95      258.70     12.20 o
  -8  -1   1        6.95        9.42      1.63 o
  -7  -1   1      188.84      194.75     17.13 o
  -6  -1   1      334.46      361.10     26.67 o
  -5  -1   1     2766.36     3053.53    190.44 o
  -4  -1   1       42.15       58.42      3.42 o
  -3  -1   1      432.22      510.19     34.73 o
  -2  -1   1      338.55      343.21     21.62 o
  -1  -1   1     1402.49     1606.82     98.64 o
   0  -1   1      408.21      456.46     22.76 o
   1  -1   1     5846.95     6027.99    386.60 o
   2  -1   1      864.45      985.69     54.23 o
   3  -1   1     1106.85     1218.00     63.35 o
   4  -1   1      139.95      131.77      9.92 o
   5  -1   1      477.10      513.41     26.70 o
   6  -1   1      241.60      260.32     15.13 o
   7  -1   1      183.06      190.76     18.63 o
   8  -1   1        0.30       -1.44      2.36 o
   9  -1   1       44.17       49.00      5.20 o
  10  -1   1        8.84        8.77      2.48 o
  11  -1   1      143.95      147.74     14.45 o
 -11   0   1        2.00       -1.46      3.36 o
 -10   0   1       16.47       18.79      2.24 o
  -9   0   1        1.23       19.97      2.10 o
  -8   0   1       58.67       62.63      3.16 o
  -7   0   1       62.21       66.65      4.92 o
  -6   0   1     1095.74     1132.00     68.77 o
  -5   0   1        0.41        2.96      0.95 o
  -4   0   1      383.17      456.55     29.44 o
  -3   0   1     3311.46     3785.32    206.88 o
  -2   0   1        1.98        7.36      0.80 o
  -1   0   1      786.11      796.75     46.50 o
   1   0   1      625.72      616.93     37.59 o
   2   0   1     1556.70     1655.30    101.41 o
   3   0   1       57.43       90.31      5.43 o
   4   0   1      620.47      674.42     34.30 o
   5   0   1       47.65       46.91      1.55 o
   6   0   1      131.92      139.88     12.65 o
   7   0   1        8.95       12.23      1.45 o
   8   0   1       16.58       25.19      1.94 o
   9   0   1       72.76       81.14      5.13 o
  10   0   1      132.91      143.58     17.61 o
  11   0   1        7.63        3.49      2.69 o
 -11   1   1        3.61        3.70      3.22 o
 -10   1   1       30.54       38.39      2.65 o
  -9   1   1       74.19       74.25      3.07 o
  -8   1   1       64.98       68.43      2.57 o
  -7   1   1     1283.55     1331.15     18.15 o
  -6   1   1      318.74      345.70     16.36 o
  -5   1   1      347.04      347.77     11.83 o
  -4   1   1      544.54      562.76     28.68 o
  -3   1   1        8.97       28.00      1.01 o
  -2   1   1      499.88      551.60     22.75 o
  -1   1   1     2626.64     2686.28    124.10 o
   0   1   1     3400.70     3616.92    186.52 o
   1   1   1      949.63     1140.49     46.62 o
   2   1   1     1925.13     2263.85    100.04 o
   3   1   1      281.97      266.22     13.41 o
   4   1   1        5.53        9.98      0.91 o
   5   1   1      201.36      230.41     12.15 o
   6   1   1      234.17      259.81      9.38 o
   7   1   1       30.61       36.70      2.88 o
   8   1   1      220.56      245.25     17.03 o
   9   1   1      225.68      252.77     12.56 o
  10   1   1       40.44       45.07      2.66 o
  11   1   1       19.12       24.15      2.39 o
 -10   2   1        0.10        1.56      2.08 o
  -9   2   1        0.17        2.86      2.24 o
  -8   2   1      460.84      494.38      7.85 o
  -7   2   1      126.06      169.80      9.72 o
  -6   2   1      153.14      160.89      3.33 o
  -5   2   1        7.96       17.45      1.33 o
  -4   2   1      683.52      680.56     19.84 o
  -3   2   1      313.49      310.75      5.72 o
  -2   2   1     1880.08     1991.23     48.83 o
  -1   2   1      582.75      611.41     25.74 o
   0   2   1     1119.65     1104.39     61.05 o
   1   2   1     9611.81    10755.96    524.05 o
   2   2   1    18484.02    21460.53    929.32 o
   3   2   1      214.41      317.57     15.93 o
   4   2   1       26.60       34.81      4.42 o
   5   2   1      380.13      448.13     24.89 o
   6   2   1       11.78       15.64      1.46 o
   7   2   1        7.83       13.49      3.24 o
   8   2   1      163.54      176.36      6.80 o
   9   2   1       62.83       68.88      2.71 o
  10   2   1        3.04        9.52      3.34 o
  11   2   1       40.63       41.55      5.40 o
 -10   3   1        7.08        1.62      5.21 o
  -9   3   1      196.33      201.27      8.05 o
  -8   3   1       26.26       40.51      2.54 o
  -7   3   1       69.74       67.38      4.38 o
  -6   3   1       33.84       34.64      1.94 o
  -5   3   1     1423.52     1410.93     16.31 o
  -4   3   1       81.97       85.93      2.14 o
  -3   3   1      302.58      306.94      5.40 o
  -2   3   1     2207.01     3040.84   1180.36 o
  -1   3   1        2.38        2.21      0.77 o
   0   3   1     1290.69     1477.47     77.18 o
   1   3   1      742.05      640.68     32.72 o
   2   3   1      543.07      770.83     43.89 o
   3   3   1       74.24      112.23      5.91 o
   4   3   1      803.39      955.26     47.48 o
   5   3   1      269.84      279.75      8.09 o
   6   3   1       46.31       54.41      3.89 o
   7   3   1     1171.06     1323.09     74.81 o
   8   3   1      112.37      114.50      5.62 o
   9   3   1       29.91       38.85      2.19 o
  10   3   1       37.70       43.80      3.55 o
  11   3   1      244.56      243.43      6.81 o
  -9   4   1       65.28       60.33      7.78 o
  -8   4   1        2.14        3.44      2.39 o
  -7   4   1        6.52        6.30      1.83 o
  -6   4   1      132.88      131.18      7.33 o
  -5   4   1       99.67       95.11      4.87 o
  -4   4   1       11.76       12.27      1.41 o
  -3   4   1      812.75      767.66      8.31 o
  -2   4   1      237.61      217.80      6.55 o
  -1   4   1       15.32       21.05      1.06 o
   0   4   1     2740.62     2815.20    124.66 o
   1   4   1     1145.75     1192.03     56.64 o
   2   4   1     2297.54     2680.28    625.81 o
   3   4   1        4.99       13.65     23.96 o
   4   4   1      464.31      514.85     32.85 o
   5   4   1      270.08      289.09     17.14 o
   6   4   1      496.99      563.90     20.39 o
   7   4   1      321.63      340.35     24.71 o
   8   4   1       75.86       82.14      3.94 o
   9   4   1      119.21      122.89      7.79 o
  10   4   1      261.14      270.14     21.96 o
  11   4   1       27.03       29.84      4.62 o
  -9   5   1       11.73        9.21      2.64 o
  -8   5   1        0.55        0.86      2.94 o
  -7   5   1      193.63      172.40     12.15 o
  -6   5   1      102.12       99.31      9.06 o
  -5   5   1        0.97       -1.92      2.14 o
  -4   5   1      164.18      140.02      9.86 o
  -3   5   1       97.60       80.41      6.25 o
  -2   5   1        6.36        4.41      1.05 o
  -1   5   1      663.37      605.09      6.79 o
   0   5   1      873.81      921.93     14.28 o
   1   5   1      346.22      358.84     15.85 o
   2   5   1       17.22       17.48      1.06 o
   3   5   1     1420.63     1718.01     90.98 o
   4   5   1       44.53       16.88      4.82 o
   5   5   1       19.83       25.20      3.45 o
   6   5   1      185.13      207.50     10.05 o
   7   5   1        4.12        3.81      2.21 o
   8   5   1      233.74      239.00     15.83 o
   9   5   1      576.21      586.27     42.21 o
  10   5   1       44.52       46.11      2.67 o
  11   5   1       21.82       24.69      4.24 o
  -8   6   1      126.98      109.54     15.93 o
  -7   6   1       87.03       86.98     16.24 o
  -6   6   1       15.98       16.73      4.02 o
  -5   6   1        0.18        2.49      1.93 o
  -4   6   1       62.70       48.95      2.34 o
  -3   6   1       10.55        7.88      3.74 o
  -2   6   1      114.49      106.83      2.79 o
  -1   6   1        1.59        0.79      1.25 o
   0   6   1      195.57      183.52      2.97 o
   1   6   1       25.56       22.96      1.76 o
   2   6   1     2724.71     5044.35   5768.19 o
   3   6   1      296.26      320.11    159.92 o
   4   6   1      497.78      553.10     13.07 o
   5   6   1      876.82      962.42     18.69 o
   6   6   1      127.49      133.70      5.89 o
   7   6   1        7.49        8.93      2.04 o
   8   6   1      342.66      360.67     15.81 o
   9   6   1       84.96       84.87      6.57 o
  10   6   1       15.86       16.71      2.18 o
  11   6   1        7.39        8.47      2.22 o
  -7   7   1       19.35       13.46      2.71 o
  -6   7   1        3.80        4.79      2.36 o
  -5   7   1       27.42       21.77      2.28 o
  -4   7   1       30.92       36.44      2.88 o
  -3   7   1       42.73       36.53      4.61 o
  -2   7   1      199.43      193.73      4.06 o
  -1   7   1       18.62       18.17      1.50 o
   0   7   1       13.66        9.13      1.31 o
   1   7   1      680.55      697.36     21.82 o
   2   7   1      414.65      433.87      5.36 o
   3   7   1        5.82       10.03      2.45 o
   4   7   1      146.27      144.59      6.64 o
   5   7   1       61.25       78.94      2.64 o
   6   7   1       97.96      105.50      9.06 o
   7   7   1      395.36      417.86     16.17 o
   8   7   1      100.28       97.75      3.85 o
   9   7   1      150.11      152.68      8.00 o
  10   7   1        2.14        2.13      2.36 o
  11   7   1       59.03       57.15      3.76 o
  -6   8   1       23.57       13.92      5.64 o
  -5   8   1       13.56       32.83      3.32 o
  -4   8   1       26.04       22.36      2.35 o
  -3   8   1       64.09       55.19      2.76 o
  -2   8   1       21.99       17.58      1.93 o
  -1   8   1       26.72       24.88      1.83 o
   0   8   1      449.92      451.84      7.05 o
   1   8   1      204.69      223.15      3.87 o
   2   8   1        8.86        7.72      3.31 o
   3   8   1       44.07       49.54      1.98 o
   4   8   1       41.14       76.47      3.95 o
   5   8   1        6.71        9.29      2.37 o
   6   8   1      187.98      203.07      4.19 o
   7   8   1      257.22      267.04      5.11 o
   8   8   1       49.47       57.17      4.76 o
   9   8   1        1.65        2.38      4.38 o
  10   8   1       70.02       65.92      3.41 o
  -5   9   1       10.09        6.75      3.19 o
  -4   9   1       21.47       21.65      2.41 o
  -3   9   1       13.37       12.05      2.19 o
  -2   9   1       22.16       21.05      2.15 o
  -1   9   1      453.55      447.85      6.83 o
   0   9   1      429.02      462.41      6.61 o
   1   9   1       31.97       40.32      2.14 o
   2   9   1        0.93        0.42      2.07 o
   3   9   1      214.24      228.98      4.45 o
   4   9   1       73.23       88.32      7.31 o
   5   9   1      187.80      195.82      4.73 o
   6   9   1        4.42        9.39      2.20 o
   7   9   1      129.25      131.67      3.96 o
   8   9   1       10.34        6.86      2.15 o
   9   9   1      182.64      185.60     12.16 o
  10   9   1       44.21       47.51      3.36 o
  -4  10   1        1.55       -0.26      4.40 o
  -3  10   1       23.14       26.28      2.55 o
  -2  10   1      205.50      194.40     12.08 o
  -1  10   1       79.44       80.56      3.15 o
   0  10   1       59.35       57.77      2.83 o
   1  10   1        2.13       -0.44      4.78 o
   2  10   1      183.76      197.06      8.75 o
   3  10   1       23.58       19.17      2.36 o
   4  10   1       31.64       37.80      2.35 o
   5  10   1       92.97      108.20      3.43 o
   6  10   1        7.78       22.21      2.21 o
   7  10   1        3.71       10.01      2.29 o
   8  10   1       99.21      107.28      4.04 o
   9  10   1       74.60       74.42      6.14 o
  -2  11   1       78.80       75.90      3.72 o
  -1  11   1       13.28       15.84      2.72 o
   0  11   1        0.49        0.86      2.21 o
   1  11   1       58.59       66.70      3.13 o
   2  11   1       19.37       24.44      2.45 o
   3  11   1        5.80        2.56      2.85 o
   4  11   1       95.42      109.36      3.63 o
   5  11   1        0.80       10.70      2.20 o
   6  11   1        2.00        5.38      2.61 o
   7  11   1       92.59       93.09      3.76 o
   8  11   1      133.60      131.84      4.65 o
   0  12   1       84.69       82.17      3.97 o
   1  12   1       36.19       42.78      3.05 o
   2  12   1        7.14        8.34      2.30 o
   3  12   1        5.63        8.84      4.27 o
   4  12   1        5.74        7.71      5.75 o
   5  12   1       40.09       47.38      5.03 o
   6  12   1       86.57       93.90      3.93 o
  -5 -12   2       22.20       30.81      2.71 o
  -4 -12   2        3.36        4.15      2.61 o
  -3 -12   2       77.77       83.64      3.68 o
  -2 -12   2       38.52       42.27      2.95 o
  -1 -12   2        2.23        5.18      2.14 o
   0 -12   2        0.12        3.02      4.13 o
  -7 -11   2       39.81       48.85      3.08 o
  -6 -11   2       31.38       38.93      4.21 o
  -5 -11   2       20.64       23.29      2.42 o
  -4 -11   2       54.82       55.39      3.02 o
  -3 -11   2       85.79       91.54      4.21 o
  -2 -11   2        9.70        9.39      5.04 o
  -1 -11   2        0.09       -2.30      2.82 o
   0 -11   2       60.88       62.87      8.38 o
   1 -11   2       68.86       68.52      8.36 o
   2 -11   2        2.62        4.09      2.12 o
  -8 -10   2       27.09       27.75      3.62 o
  -7 -10   2       40.06       39.40      2.84 o
  -6 -10   2       20.53       21.26      2.27 o
  -5 -10   2      152.28      168.29      4.29 o
  -4 -10   2      132.82      149.37      3.88 o
  -3 -10   2        2.78        5.45      2.84 o
  -2 -10   2       16.90       16.15      2.04 o
  -1 -10   2      250.95      273.10     15.91 o
   0 -10   2      135.04      147.84     11.95 o
   1 -10   2       18.41       19.31      2.31 o
   2 -10   2       10.37       10.14      2.36 o
   3 -10   2        3.51        6.51      1.93 o
   4 -10   2        1.11        2.04      2.33 o
  -9  -9   2        6.48        9.09      2.31 o
  -8  -9   2      163.37      158.35      4.67 o
  -7  -9   2       21.70       25.92      2.38 o
  -6  -9   2      114.86      121.33      3.57 o
  -5  -9   2       31.65       47.51      3.37 o
  -4  -9   2        6.45        8.05      1.71 o
  -3  -9   2        0.78       -1.01      2.17 o
  -2  -9   2      274.58      265.39     14.45 o
  -1  -9   2       91.16       85.65      2.86 o
   0  -9   2        0.11        3.15      1.75 o
   1  -9   2       10.73        5.39      3.72 o
   2  -9   2       39.93       39.73      5.05 o
   3  -9   2        9.37        5.07      4.66 o
   4  -9   2       80.70       78.00      3.53 o
   5  -9   2       47.48       38.23      8.13 o
 -10  -8   2       13.49       11.96      2.74 o
  -9  -8   2      170.20      162.94      4.65 o
  -8  -8   2       43.89       49.94      2.90 o
  -7  -8   2       14.19       13.52      2.00 o
  -6  -8   2       70.03       82.70      2.97 o
  -5  -8   2        6.55       17.11      1.72 o
  -4  -8   2       55.97       50.64      3.12 o
  -3  -8   2      331.40      335.05      4.99 o
  -2  -8   2      102.73      102.28      2.69 o
  -1  -8   2       36.77       39.48      5.45 o
   0  -8   2       39.94       36.65      4.07 o
   1  -8   2      105.56      103.89      3.44 o
   2  -8   2       66.56       63.17      5.10 o
   3  -8   2       93.92       77.37      5.85 o
   4  -8   2      125.71      116.26     13.10 o
   5  -8   2        0.11        1.27      2.56 o
   6  -8   2       30.81       33.94      2.93 o
   7  -8   2        5.53        3.72      2.77 o
 -10  -7   2      224.20      214.59      5.95 o
  -9  -7   2       52.63       51.73      5.08 o
  -8  -7   2        0.44       -1.45      2.45 o
  -7  -7   2      222.55      224.15      4.71 o
  -6  -7   2       38.52       39.86      2.26 o
  -5  -7   2       10.09       11.50      1.53 o
  -4  -7   2      611.24      600.85      7.12 o
  -3  -7   2      756.49      805.29     10.92 o
  -2  -7   2       35.52       37.07      1.66 o
  -1  -7   2       18.65       17.40      1.52 o
   0  -7   2       13.40       10.39      1.31 o
   1  -7   2       84.57       84.34      9.36 o
   2  -7   2      291.50      268.37     22.55 o
   3  -7   2      122.70      100.24      9.99 o
   4  -7   2       10.12       10.92      1.92 o
   5  -7   2        3.13        3.82      1.61 o
   6  -7   2      143.73      136.91     15.01 o
   7  -7   2      157.05      158.27     12.24 o
 -11  -6   2      114.19      112.94      4.78 o
 -10  -6   2       71.62       62.20      3.17 o
  -9  -6   2        8.26        9.74      1.91 o
  -8  -6   2       31.31       35.71      2.07 o
  -7  -6   2       47.73       46.64      3.16 o
  -6  -6   2       28.36       29.85      1.78 o
  -5  -6   2      890.49      909.11     10.44 o
  -4  -6   2      335.64      417.35      5.39 o
  -3  -6   2      445.30      451.54      5.26 o
  -2  -6   2       72.36       59.91      2.10 o
  -1  -6   2     1158.19     1190.87     41.47 o
   0  -6   2      419.06      397.78     20.76 o
   1  -6   2      369.25      329.03     32.25 o
   2  -6   2       32.64       27.24      2.50 o
   3  -6   2       11.74       11.85      1.46 o
   4  -6   2        2.17        6.61      1.31 o
   5  -6   2      238.48      226.22     30.36 o
   6  -6   2      120.20      116.72     18.26 o
   7  -6   2        7.93        8.08      2.09 o
   8  -6   2        0.82        1.77      4.36 o
 -11  -5   2      106.85      107.13      9.95 o
 -10  -5   2       29.67       26.77      2.40 o
  -9  -5   2        0.55       -1.87      2.53 o
  -8  -5   2      112.08      117.06      3.30 o
  -7  -5   2        0.27        2.37      1.94 o
  -6  -5   2      291.94      292.00      6.00 o
  -5  -5   2      904.40      924.57     14.97 o
  -4  -5   2      271.20      275.51      7.47 o
  -3  -5   2      171.96      187.06      2.90 o
  -2  -5   2      706.96      692.19     15.08 o
  -1  -5   2      885.43      851.98     17.62 o
   0  -5   2      259.93      268.30     13.73 o
   1  -5   2      285.57      283.96     23.97 o
   2  -5   2        2.86        2.08      1.58 o
   3  -5   2       26.22       27.23      2.88 o
   4  -5   2      236.01      204.66     27.54 o
   5  -5   2      166.08      143.62     22.00 o
   6  -5   2        1.03       -1.10      2.12 o
   7  -5   2        8.65        6.58      1.85 o
   8  -5   2       61.19       62.93      3.27 o
   9  -5   2       17.02       22.15      3.19 o
 -11  -4   2        3.04        0.20      3.90 o
 -10  -4   2        0.08        5.24      3.70 o
  -9  -4   2      175.20      174.08      9.86 o
  -8  -4   2      137.04      142.24      3.44 o
  -7  -4   2      101.24      110.13      3.68 o
  -6  -4   2      553.08      576.94     13.61 o
  -5  -4   2      126.02      128.76      5.17 o
  -4  -4   2       57.77       62.10      1.69 o
  -3  -4   2      589.01      598.61      7.25 o
  -2  -4   2      874.19      896.25     15.06 o
  -1  -4   2      221.84      275.78      5.96 o
   0  -4   2      824.21      762.42     55.69 o
   1  -4   2      117.92      104.76     10.47 o
   2  -4   2        0.59        0.25      1.19 o
   3  -4   2     1101.09      938.69    128.43 o
   4  -4   2     2343.97     2010.67    282.89 o
   5  -4   2       25.01       20.60      1.68 o
   6  -4   2       22.12       19.91      2.54 o
   7  -4   2        8.95       11.89      1.78 o
   8  -4   2       93.35       95.56      7.20 o
   9  -4   2        0.63        3.21      2.37 o
  10  -4   2        6.47        2.41      3.11 o
 -11  -3   2        8.89       11.49      2.43 o
 -10  -3   2      200.62      208.77      5.18 o
  -9  -3   2       57.98       59.91      4.24 o
  -8  -3   2       33.97       35.39      2.05 o
  -7  -3   2      151.76      160.61      3.50 o
  -6  -3   2       30.63       37.33      1.66 o
  -5  -3   2      526.74      528.51      7.44 o
  -4  -3   2      859.55      876.53     11.72 o
  -3  -3   2     3191.64     3323.40     41.23 o
  -2  -3   2     1106.07     1248.14     15.98 o
  -1  -3   2      836.60      895.73     16.77 o
   0  -3   2     1251.88     1280.39     81.40 o
   1  -3   2       98.30       98.10     12.78 o
   2  -3   2     1336.29     1100.57    135.54 o
   3  -3   2     1137.81      987.59    135.24 o
   4  -3   2      112.06      105.44     10.28 o
   5  -3   2       65.09       68.74      9.48 o
   6  -3   2      286.71      257.32     26.46 o
   7  -3   2      145.94      151.42     11.06 o
   8  -3   2        0.60        0.50      2.43 o
   9  -3   2        1.50        3.60      3.02 o
  10  -3   2       18.87       19.45      2.54 o
 -11  -2   2       35.24       38.83      2.79 o
 -10  -2   2       85.81       80.35      9.90 o
  -9  -2   2       21.31       19.71      2.02 o
  -8  -2   2       64.00       69.59      3.91 o
  -7  -2   2       19.81       19.00      1.60 o
  -6  -2   2      145.19      148.72      3.11 o
  -5  -2   2      439.55      474.40      7.08 o
  -4  -2   2     2456.84     2515.35     35.12 o
  -3  -2   2       68.32        9.07      8.62 o
  -2  -2   2        0.39       15.98      6.43 o
  -1  -2   2      620.39      633.77      9.83 o
   0  -2   2       16.73        9.51      0.66 o
   1  -2   2     1544.33     1263.29    188.03 o
   2  -2   2     2080.50     1718.53    271.39 o
   3  -2   2      153.16      170.80     18.44 o
   4  -2   2      602.55      583.12     42.02 o
   5  -2   2      242.14      238.69      9.33 o
   6  -2   2      737.29      681.26     33.95 o
   7  -2   2       15.66       19.13      2.19 o
   8  -2   2        0.18        1.82      4.80 o
   9  -2   2       60.31       69.86      3.88 o
  10  -2   2        5.64        8.87      3.15 o
  11  -2   2       18.37       11.50      2.56 o
 -11  -1   2      104.45      100.29      4.40 o
 -10  -1   2        6.29        8.35      2.09 o
  -9  -1   2       52.21       60.38      2.63 o
  -8  -1   2        6.33       10.31      3.29 o
  -7  -1   2      153.44      158.64      3.46 o
  -6  -1   2      157.11      170.34      3.42 o
  -5  -1   2     2576.21     2639.57     36.21 o
  -4  -1   2      194.13      247.10      4.80 o
  -3  -1   2      368.28      392.64      7.16 o
  -2  -1   2      148.31      171.57      8.32 o
  -1  -1   2     9185.03    10245.00    213.73 o
   0  -1   2     1185.46     1203.67     52.23 o
   1  -1   2      876.41      810.73    127.46 o
   2  -1   2     1556.81     1484.02    150.99 o
   3  -1   2      982.58     1138.72     40.74 o
   4  -1   2       78.81       80.70      3.01 o
   5  -1   2       92.03       83.01      2.11 o
   6  -1   2      337.66      327.35      5.79 o
   7  -1   2        0.38        3.40      1.46 o
   8  -1   2       51.92       65.14      2.51 o
   9  -1   2       40.76       56.10      2.61 o
  10  -1   2       11.51        6.29      2.60 o
  11  -1   2      189.67      185.78      6.47 o
 -11   0   2        3.73        6.49      2.29 o
 -10   0   2        6.46        9.61      3.70 o
  -9   0   2       23.88       37.36      2.43 o
  -8   0   2        9.27        9.99      1.73 o
  -7   0   2      169.19      184.87      3.78 o
  -6   0   2      730.83      774.48     13.81 o
  -5   0   2      241.05      237.76      4.02 o
  -4   0   2      339.47      358.12      5.57 o
  -3   0   2     2122.18     2394.95     39.08 o
  -2   0   2      396.79      381.47      7.98 o
  -1   0   2     1000.21     1094.18     25.81 o
   0   0   2     2731.96     3036.58     75.97 o
   1   0   2     1629.21     1758.72     36.48 o
   2   0   2     1657.11     1804.98     27.98 o
   3   0   2       68.36       51.05      1.18 o
   4   0   2      752.08      718.07     11.42 o
   5   0   2      263.91      274.54      5.14 o
   6   0   2       37.72       32.69      1.62 o
   7   0   2       77.15       92.09      2.75 o
   8   0   2      256.55      286.06      7.73 o
   9   0   2       98.69       99.79      5.60 o
  10   0   2       99.65      102.72      3.54 o
  11   0   2       32.18       34.74      3.74 o
 -10   1   2       50.25       49.46      3.04 o
  -9   1   2        0.12       -2.69      2.69 o
  -8   1   2       56.68       62.37      2.55 o
  -7   1   2      627.40      666.77      9.51 o
  -6   1   2      188.90      199.29      3.81 o
  -5   1   2      125.49      133.31      2.71 o
  -4   1   2      433.65      465.54     11.27 o
  -3   1   2     1125.70     1143.02     16.75 o
  -2   1   2     1583.23     1676.59     33.32 o
  -1   1   2     1881.87     1859.51     44.39 o
   0   1   2       96.34       58.11      2.93 o
   1   1   2     2941.39     3279.54     45.94 o
   2   1   2     1888.05     2127.00     25.16 o
   3   1   2      434.79      436.32      8.37 o
   4   1   2      181.70      197.08      8.45 o
   5   1   2       24.11       25.46      2.09 o
   6   1   2      410.63      464.96     15.88 o
   7   1   2      903.49      945.65     17.28 o
   8   1   2      348.62      365.99      7.26 o
   9   1   2       35.52       37.52      2.27 o
  10   1   2        6.54       17.41      2.09 o
  11   1   2       34.10       35.69      2.69 o
 -10   2   2       16.12       17.43      2.87 o
  -9   2   2        0.57       -2.70      2.84 o
  -8   2   2      222.77      240.11      4.99 o
  -7   2   2       54.27       87.68      2.75 o
  -6   2   2       13.86       17.75      1.60 o
  -5   2   2      121.44      123.93      2.68 o
  -4   2   2     1370.32     1335.45     28.12 o
  -3   2   2        0.29        8.96      0.90 o
  -2   2   2     2310.64     2475.86     81.17 o
  -1   2   2      642.33      648.67     15.11 o
   0   2   2      267.39      273.27      3.98 o
   1   2   2      377.23      431.00      5.90 o
   2   2   2      721.21      685.55      8.48 o
   3   2   2     1696.21     2330.42     31.29 o
   4   2   2      323.30      351.76     16.37 o
   5   2   2      114.54      143.98      3.17 o
   6   2   2     1430.35     1616.44     29.63 o
   7   2   2      167.48      183.47      7.85 o
   8   2   2      112.30      122.59      3.34 o
   9   2   2       41.55       44.95      2.23 o
  10   2   2       30.76       36.93      2.44 o
  11   2   2        8.00       14.46      2.16 o
  12   2   2       80.46       81.32      4.20 o
 -10   3   2       12.77        6.71      5.85 o
  -9   3   2      102.77      100.20      3.92 o
  -8   3   2       65.14       78.96      3.23 o
  -7   3   2       83.31       97.23      3.24 o
  -6   3   2      235.18      227.59      4.32 o
  -5   3   2     1613.87     1640.40     19.00 o
  -4   3   2        1.67       -0.17      2.04 o
  -3   3   2      167.17      156.56      2.72 o
  -2   3   2      250.89      214.24      3.13 o
  -1   3   2      171.61      216.27      6.48 o
   0   3   2       50.12       68.81      1.49 o
   1   3   2      379.59      349.64      4.62 o
   2   3   2      126.28      143.14      2.09 o
   3   3   2      155.76      209.84      2.84 o
   4   3   2     1787.96     2126.48     24.82 o
   5   3   2     1022.26     1150.75     18.72 o
   6   3   2      392.49      421.48      9.75 o
   7   3   2      285.71      315.00      9.30 o
   8   3   2        0.35       -0.86      2.14 o
   9   3   2       26.53       34.95      2.19 o
  10   3   2       28.71       33.46      3.06 o
  11   3   2      204.04      202.17     13.63 o
  12   3   2       41.98       41.95      3.25 o
  -9   4   2       63.54       66.15      4.59 o
  -8   4   2       12.75       15.22      2.28 o
  -7   4   2       18.16       21.69      2.10 o
  -6   4   2      367.68      379.78      6.20 o
  -5   4   2       17.34       11.32      5.74 o
  -4   4   2      186.99      185.71      3.73 o
  -3   4   2      511.52      524.02      7.68 o
  -2   4   2      107.22       89.60      2.08 o
  -1   4   2       53.52       52.99      1.53 o
   0   4   2      588.75      605.88      7.63 o
   1   4   2      293.43      308.25      5.29 o
   2   4   2      197.38      186.44      3.63 o
   3   4   2     4922.22     6042.32     64.32 o
   4   4   2     3133.34     3668.21     53.01 o
   5   4   2      369.37      377.74      7.11 o
   6   4   2       27.28       27.53      1.97 o
   7   4   2       24.14       30.62      1.67 o
   8   4   2       19.08       18.57      1.76 o
   9   4   2       46.64       53.23      5.17 o
  10   4   2      134.47      140.64      6.35 o
  11   4   2       82.02       81.77      3.56 o
  12   4   2        7.13        6.05      2.89 o
  -9   5   2        1.89       -3.14      3.51 o
  -8   5   2        1.21       -0.60      2.57 o
  -7   5   2      279.66      279.96      6.05 o
  -6   5   2       34.43       47.69      2.52 o
  -5   5   2       51.03       49.64      3.93 o
  -4   5   2       75.03       65.67      2.33 o
  -3   5   2      626.53      582.57      6.84 o
  -2   5   2       37.55       37.12      1.54 o
  -1   5   2      544.99      528.23     10.99 o
   0   5   2      547.94      599.30      6.95 o
   1   5   2      325.22      314.52      3.98 o
   2   5   2       10.10       13.80      1.18 o
   3   5   2     1984.16     2123.21     20.72 o
   4   5   2      139.79      135.59      2.57 o
   5   5   2      139.92      156.03      4.95 o
   6   5   2       50.50       52.92      1.93 o
   7   5   2       44.71       43.14      1.98 o
   8   5   2      151.50      167.65      4.02 o
   9   5   2      545.66      558.79     16.73 o
  10   5   2       27.12       30.35      2.33 o
  11   5   2       33.04       34.44      5.18 o
  -8   6   2       48.79       40.01      3.28 o
  -7   6   2       81.85       85.02      4.25 o
  -6   6   2       20.60       22.41      2.94 o
  -5   6   2       20.82       26.59      3.34 o
  -4   6   2      142.03      128.75      3.96 o
  -3   6   2       11.72       10.01      1.68 o
  -2   6   2       96.86       95.11      2.35 o
  -1   6   2      106.34      107.85      2.36 o
   0   6   2      121.78      111.07      2.60 o
   1   6   2      622.50      639.28     11.55 o
   2   6   2     4844.52     5115.13     48.15 o
   3   6   2      201.57      200.88      6.67 o
   4   6   2      632.20      759.24      8.86 o
   5   6   2        8.47        0.41      2.43 o
   6   6   2      145.66      155.97      3.33 o
   7   6   2       24.19       26.67      1.79 o
   8   6   2      285.59      294.14      5.67 o
   9   6   2       57.27       57.46      3.49 o
  10   6   2        7.15        6.16      3.25 o
  11   6   2        0.98       -1.08      2.49 o
  -7   7   2       46.92       47.62     10.61 o
  -6   7   2        3.37        6.93      2.07 o
  -5   7   2      221.22      203.64     10.78 o
  -4   7   2       94.94      108.21      3.41 o
  -3   7   2        6.64        5.63      2.45 o
  -2   7   2      200.28      187.33      3.68 o
  -1   7   2       17.88       17.63      1.59 o
   0   7   2       90.02       85.22      2.46 o
   1   7   2      793.25      793.00     11.74 o
   2   7   2      488.53      528.25     18.06 o
   3   7   2      220.01      229.87      3.63 o
   4   7   2      108.18      125.72      2.72 o
   5   7   2      168.66      203.10      3.62 o
   6   7   2       14.04        9.50      3.29 o
   7   7   2      109.46      120.43      5.15 o
   8   7   2      123.25      122.95      3.40 o
   9   7   2       37.72       36.50      3.60 o
  10   7   2        6.43        6.72      2.13 o
  11   7   2       75.93       75.27      6.21 o
  -6   8   2      102.28       96.40     11.27 o
  -5   8   2       30.26       44.26      6.90 o
  -4   8   2        1.21        2.77      2.07 o
  -3   8   2        4.55        2.11      2.61 o
  -2   8   2       49.37       41.24      3.57 o
  -1   8   2        5.93        5.63      1.55 o
   0   8   2      297.31      293.42      6.96 o
   1   8   2      194.29      215.26      8.43 o
   2   8   2       88.08       89.00      3.28 o
   3   8   2        3.20        1.67      1.70 o
   4   8   2      519.26      585.95     17.26 o
   5   8   2      187.52      201.20      4.62 o
   6   8   2      458.53      484.95     23.01 o
   7   8   2      245.76      256.50     11.67 o
   8   8   2       36.53       36.61      3.43 o
   9   8   2       49.72       47.94      2.78 o
  10   8   2       87.26       91.92      3.77 o
  11   8   2       61.22       59.07      3.74 o
  -5   9   2        1.91       -0.48      3.05 o
  -4   9   2        3.52        5.10      2.36 o
  -3   9   2       46.84       53.31      3.15 o
  -2   9   2       14.39       13.97      5.03 o
  -1   9   2      284.77      277.86      6.83 o
   0   9   2      320.68      346.47      7.76 o
   1   9   2       15.46       17.39      2.40 o
   2   9   2       51.12       62.52      2.44 o
   3   9   2      252.02      277.03      8.62 o
   4   9   2      101.94      111.75      4.62 o
   5   9   2       20.29       20.17      1.96 o
   6   9   2        4.10        3.56      1.79 o
   7   9   2        0.12       -6.89      6.89 o
   8   9   2        1.58       -3.11      3.11 o
   9   9   2      189.28      194.16      5.22 o
  10   9   2       39.86       39.28      2.90 o
  -4  10   2        8.48       10.19      2.32 o
  -3  10   2       43.19       50.88      2.99 o
  -2  10   2       67.75       66.05      3.22 o
  -1  10   2       48.80       49.09      2.79 o
   0  10   2       64.30       65.83      3.82 o
   1  10   2        1.13       -2.64      2.64 o
   2  10   2      200.63      241.87     11.82 o
   3  10   2      133.29      146.74      3.77 o
   4  10   2        1.18       -1.19      2.00 o
   5  10   2       27.86       32.63      4.14 o
   6  10   2        0.32       11.00      2.60 o
   7  10   2       11.47       13.38      2.19 o
   8  10   2       45.89       50.46      2.83 o
   9  10   2      132.46      135.31      7.52 o
  -2  11   2       22.72       20.68      2.72 o
  -1  11   2       13.24       14.19      2.44 o
   0  11   2        0.86        3.97      4.01 o
   1  11   2      175.17      188.62      4.73 o
   2  11   2      157.34      173.38      4.54 o
   3  11   2        2.63       -2.12      2.88 o
   4  11   2        8.94       12.13      2.11 o
   5  11   2       19.61       28.68      4.94 o
   6  11   2        0.27        3.26      2.50 o
   7  11   2       30.85       31.75      5.08 o
   8  11   2       34.88       36.18      3.80 o
   0  12   2       59.57       59.02      3.52 o
   1  12   2       11.11        8.51      2.42 o
   2  12   2        4.45        9.73      2.22 o
   3  12   2        0.37       -0.11      2.98 o
   4  12   2       15.51       19.22      2.69 o
   5  12   2        2.11       -0.13      3.24 o
   6  12   2       58.46       62.19      4.28 o
  -5 -12   3       75.89       81.79      3.69 o
  -4 -12   3       26.32       27.49      2.83 o
  -3 -12   3       31.83       32.04      2.85 o
  -2 -12   3       10.34       12.74      2.31 o
  -1 -12   3        6.63        3.14      2.48 o
   0 -12   3        5.21        4.44      4.92 o
  -7 -11   3       19.48       26.30      2.91 o
  -6 -11   3      107.60      119.74      6.64 o
  -5 -11   3       26.44       28.96      2.61 o
  -4 -11   3        1.83        2.17      2.24 o
  -3 -11   3       41.64       37.88      5.60 o
  -2 -11   3        0.11        0.72      3.78 o
  -1 -11   3        5.15        2.70      2.31 o
   0 -11   3       90.81       97.03     10.04 o
   1 -11   3       87.56       86.38      3.86 o
   2 -11   3        0.13        4.43      2.35 o
  -8 -10   3       13.50       13.73      2.52 o
  -7 -10   3      133.59      136.34      4.32 o
  -6 -10   3       39.00       40.19      7.70 o
  -5 -10   3       49.77       50.79      2.72 o
  -4 -10   3       31.62       33.63      3.79 o
  -3 -10   3        1.57        0.19      1.85 o
  -2 -10   3        2.02        5.14      3.03 o
  -1 -10   3      249.90      252.18     10.43 o
   0 -10   3       89.15       88.60      3.26 o
   1 -10   3       67.16       58.73      9.48 o
   2 -10   3       18.65       23.20      2.53 o
   3 -10   3       52.02       56.03      5.22 o
   4 -10   3       12.64       16.21      3.06 o
  -9  -9   3       12.28        8.57      2.59 o
  -8  -9   3      286.59      275.55      8.67 o
  -7  -9   3      166.40      168.03      4.42 o
  -6  -9   3       14.48       13.70      2.10 o
  -5  -9   3        2.47       17.18      2.01 o
  -4  -9   3       15.55       20.37      2.93 o
  -3  -9   3        9.36        8.01      1.63 o
  -2  -9   3      258.67      254.12      4.58 o
  -1  -9   3      137.47      137.53     11.34 o
   0  -9   3       42.00       39.95      2.25 o
   1  -9   3       14.11       15.89      1.86 o
   2  -9   3      138.88      134.28     21.28 o
   3  -9   3       45.23       49.67      2.75 o
   4  -9   3       13.33       20.92      2.23 o
   5  -9   3       40.37       39.92      3.07 o
 -10  -8   3        6.71        5.91      2.92 o
  -9  -8   3      143.13      142.52      4.48 o
  -8  -8   3      135.16      132.20      4.51 o
  -7  -8   3        1.16       -0.63      2.46 o
  -6  -8   3       18.16       29.47      2.21 o
  -5  -8   3       15.63       19.52      2.63 o
  -4  -8   3      122.09      127.07      8.57 o
  -3  -8   3      319.16      331.29     10.98 o
  -2  -8   3      272.14      283.32      9.35 o
  -1  -8   3       48.95       49.30      2.06 o
   0  -8   3        0.15       -0.37      1.94 o
   1  -8   3      176.69      182.41      8.09 o
   2  -8   3      170.63      155.74     15.37 o
   3  -8   3       20.31       22.77      4.61 o
   4  -8   3       46.09       41.57      3.90 o
   5  -8   3       12.49       12.47      4.02 o
   6  -8   3        3.12        2.06      2.95 o
   7  -8   3       21.80       21.44      3.70 o
 -10  -7   3      271.08      267.42      7.05 o
  -9  -7   3       91.28       92.66      3.46 o
  -8  -7   3       11.41        6.19      1.94 o
  -7  -7   3        6.61        5.89      1.90 o
  -6  -7   3       91.07       84.91      3.23 o
  -5  -7   3        6.78       18.43      3.77 o
  -4  -7   3      183.32      181.21      8.84 o
  -3  -7   3       66.62       87.33      5.10 o
  -2  -7   3       18.61       13.68      1.65 o
  -1  -7   3      148.52      140.78     10.36 o
   0  -7   3       53.38       53.94      3.54 o
   1  -7   3      435.14      386.04     25.95 o
   2  -7   3      109.50       94.29     14.63 o
   3  -7   3       59.06       55.19      6.64 o
   4  -7   3       91.01       87.36      8.43 o
   5  -7   3        8.00        6.58      2.14 o
   6  -7   3      109.23      100.54      9.96 o
   7  -7   3       84.22       69.77      6.27 o
   8  -7   3       10.51        9.96      3.64 o
 -10  -6   3      138.59      129.70      5.05 o
  -9  -6   3        3.18        3.95      1.76 o
  -8  -6   3        2.03       -2.56      2.56 o
  -7  -6   3       86.60       79.21      4.61 o
  -6  -6   3        0.69        2.12      1.91 o
  -5  -6   3      268.17      270.32      4.57 o
  -4  -6   3       91.48      151.91      3.00 o
  -3  -6   3        7.76       16.80      1.70 o
  -2  -6   3       55.09       54.33      2.06 o
  -1  -6   3      399.66      374.99     17.83 o
   0  -6   3      552.09      475.58     27.33 o
   1  -6   3      197.28      172.38      9.68 o
   2  -6   3       44.33       39.64      1.83 o
   3  -6   3      207.83      201.51     16.62 o
   4  -6   3       37.35       36.42      1.98 o
   5  -6   3      116.44      111.90      5.70 o
   6  -6   3       82.88       83.29      4.62 o
   7  -6   3        0.45        2.63      2.71 o
   8  -6   3       51.56       52.03      4.48 o
 -11  -5   3      104.75      104.00      4.54 o
 -10  -5   3       49.36       46.10      3.33 o
  -9  -5   3        3.72        5.87      1.83 o
  -8  -5   3      146.87      152.45      3.75 o
  -7  -5   3       98.79       95.61      4.61 o
  -6  -5   3      139.60      140.79      3.16 o
  -5  -5   3      566.21      547.57      7.89 o
  -4  -5   3       44.66       40.99      1.59 o
  -3  -5   3        0.72       22.88      1.65 o
  -2  -5   3      739.53      767.55     11.05 o
  -1  -5   3     1693.46     1675.59     55.62 o
   0  -5   3       63.86       52.86      4.09 o
   1  -5   3       36.41       34.66      4.82 o
   2  -5   3        2.95        3.96      2.61 o
   3  -5   3      398.73      349.44     24.33 o
   4  -5   3      112.71      100.41     11.28 o
   5  -5   3       94.45       78.65      2.89 o
   6  -5   3        0.57       -0.16      2.93 o
   7  -5   3        3.58       -0.95      2.68 o
   8  -5   3      110.53      115.57      7.28 o
   9  -5   3       92.35       86.10      4.30 o
 -11  -4   3        4.33        7.02      3.68 o
 -10  -4   3       55.56       53.65      2.81 o
  -9  -4   3      104.23      103.61      3.28 o
  -8  -4   3      137.08      131.76      3.49 o
  -7  -4   3       31.64       35.36      3.76 o
  -6  -4   3       61.76       64.12      2.11 o
  -5  -4   3       62.65       65.74      2.14 o
  -4  -4   3       31.42       31.70      2.49 o
  -3  -4   3     1600.88     1653.12     35.52 o
  -2  -4   3      290.73      372.51      7.98 o
  -1  -4   3        3.30        8.26      0.83 o
   0  -4   3     2096.06     2135.71    121.58 o
   1  -4   3     2374.55     2272.96    153.13 o
   2  -4   3      572.48      473.51     38.97 o
   3  -4   3       29.17       28.71      1.48 o
   4  -4   3       84.61       73.26      5.38 o
   5  -4   3       23.78       17.89      1.72 o
   6  -4   3       45.11       41.85      4.03 o
   7  -4   3       20.33       18.52      1.99 o
   8  -4   3      149.94      159.38     10.22 o
   9  -4   3        5.64        9.50      4.02 o
  10  -4   3        0.39        2.76      2.57 o
 -11  -3   3       18.37       15.08      2.80 o
 -10  -3   3      178.97      174.15      6.77 o
  -9  -3   3       67.42       61.58      2.75 o
  -8  -3   3       24.41       20.12      1.87 o
  -7  -3   3       23.20       24.35      1.78 o
  -6  -3   3      135.92      137.34      3.07 o
  -5  -3   3      247.38      242.00      4.14 o
  -4  -3   3     1377.01     1340.62     43.80 o
  -3  -3   3     1584.12     1613.85     21.85 o
  -2  -3   3      437.28      508.15      8.31 o
  -1  -3   3      136.17      160.34      2.58 o
   0  -3   3      860.98      838.52     39.26 o
   1  -3   3       83.90       53.49      2.70 o
   2  -3   3      359.90      341.97     24.30 o
   3  -3   3       22.79       28.60      1.90 o
   4  -3   3        1.68        0.98      1.25 o
   5  -3   3       89.88       88.05      6.27 o
   6  -3   3      313.28      311.54      5.43 o
   7  -3   3      166.02      173.41      4.02 o
   8  -3   3        6.00       10.77      1.84 o
   9  -3   3        7.98        2.78      5.08 o
  10  -3   3       49.48       42.80      3.11 o
 -11  -2   3       26.73       22.20      2.75 o
 -10  -2   3      210.96      199.52      5.30 o
  -9  -2   3        1.40        3.39      1.93 o
  -8  -2   3       79.73       81.81      2.71 o
  -7  -2   3      158.80      152.99      3.53 o
  -6  -2   3        1.01        1.15      1.63 o
  -5  -2   3      208.68      222.58      3.97 o
  -4  -2   3     2080.00     2113.52     32.66 o
  -3  -2   3       29.78       31.70     18.47 o
  -2  -2   3      231.72      302.16      5.50 o
  -1  -2   3     1327.06     1311.55     22.48 o
   0  -2   3      877.43      776.86     40.53 o
   1  -2   3      278.15      294.28     12.21 o
   2  -2   3      276.87      220.15     10.51 o
   3  -2   3       51.36       58.47      3.06 o
   4  -2   3       97.26       89.65      3.69 o
   5  -2   3     1452.21     1454.24     19.37 o
   6  -2   3     1153.39     1132.06     16.23 o
   7  -2   3        7.05        6.55      1.43 o
   8  -2   3       78.66       93.56      3.07 o
   9  -2   3       28.42       30.59      2.40 o
  10  -2   3       94.31       92.88      3.88 o
  11  -2   3        4.39        3.41      2.55 o
 -11  -1   3       74.76       69.38      3.58 o
 -10  -1   3        7.51       10.34      2.07 o
  -9  -1   3        0.13        3.51      1.96 o
  -8  -1   3      113.36      121.05      7.73 o
  -7  -1   3        4.11        3.70      1.93 o
  -6  -1   3       82.73       81.18      2.28 o
  -5  -1   3     1756.91     1739.04     67.39 o
  -4  -1   3      316.43      315.48      5.18 o
  -3  -1   3       39.09       41.31      3.16 o
  -2  -1   3     2708.84     2763.02     54.15 o
  -1  -1   3     9340.94     9879.17    230.47 o
   0  -1   3      186.70      120.65      2.74 o
   1  -1   3      427.48      409.38     16.88 o
   2  -1   3       53.01       61.70      1.57 o
   3  -1   3       98.87       98.27      5.13 o
   4  -1   3      493.88      490.66     14.06 o
   5  -1   3      352.27      349.60      5.50 o
   6  -1   3       30.99       27.42      1.66 o
   7  -1   3        3.05        3.96      1.49 o
   8  -1   3      256.81      268.37      5.64 o
   9  -1   3      221.17      244.13      5.59 o
  10  -1   3        7.26        5.61      3.29 o
  11  -1   3       64.00       65.24      3.60 o
 -10   0   3       46.36       50.52      2.85 o
  -9   0   3       73.98       76.31      2.99 o
  -8   0   3       73.44       79.22      2.68 o
  -7   0   3      108.71      112.06      5.00 o
  -6   0   3      221.29      225.25      4.24 o
  -5   0   3      466.82      412.82    237.32 o
  -4   0   3        0.48       -0.90      1.11 o
  -3   0   3     2470.64     2542.52     66.17 o
  -2   0   3      301.62      346.67      7.24 o
  -1   0   3     1921.19     2020.88     47.00 o
   0   0   3      450.67      538.97     17.95 o
   1   0   3      962.59      903.95     20.08 o
   2   0   3        3.09        1.66      1.44 o
   3   0   3     1680.03     1772.37     20.61 o
   4   0   3     1481.34     1508.64     29.41 o
   5   0   3      135.75      143.42      3.05 o
   6   0   3      686.33      673.00     12.71 o
   7   0   3      245.31      240.43      5.21 o
   8   0   3      587.68      614.36     11.35 o
   9   0   3      133.67      136.68      3.81 o
  10   0   3       17.49       20.32      2.13 o
  11   0   3       23.56       29.70      2.92 o
 -10   1   3       45.19       46.04      5.88 o
  -9   1   3      126.55      137.64      4.54 o
  -8   1   3       10.45       11.98      2.84 o
  -7   1   3      116.66      127.73      6.87 o
  -6   1   3       18.92       25.59      2.69 o
  -5   1   3       39.17       35.76      1.88 o
  -4   1   3      450.90      484.39     17.93 o
  -3   1   3     1176.56     1077.92     22.81 o
  -2   1   3      706.04      819.49     14.32 o
  -1   1   3      204.26      141.51      3.38 o
   0   1   3      581.35      632.80     18.89 o
   1   1   3     3586.33     4277.96     84.85 o
   2   1   3       36.89       52.35      1.21 o
   3   1   3     1063.72     1116.37     22.49 o
   4   1   3      546.04      656.86     21.97 o
   5   1   3       45.82       44.09      1.56 o
   6   1   3       98.22      114.86      4.57 o
   7   1   3      489.45      483.04     10.07 o
   8   1   3       23.36       30.04      2.08 o
   9   1   3        4.61        5.98      4.00 o
  10   1   3       15.77       17.52      2.12 o
  11   1   3        0.08        0.88      5.83 o
 -10   2   3       77.26       75.01      3.79 o
  -9   2   3        0.08        2.62      2.77 o
  -8   2   3       48.57       49.27      3.02 o
  -7   2   3       99.85      115.78      3.19 o
  -6   2   3       25.00       21.67      1.76 o
  -5   2   3      215.00      224.92      6.25 o
  -4   2   3     1034.43     1045.46     27.40 o
  -3   2   3       15.70       12.51      1.47 o
  -2   2   3      200.51      239.03      5.31 o
  -1   2   3       16.17       10.17      0.90 o
   0   2   3     1136.98     1125.14     38.02 o
   1   2   3      330.75      327.65     16.11 o
   2   2   3     1693.97     1942.35     76.25 o
   3   2   3      267.52      323.99      9.25 o
   4   2   3      690.81      823.16     11.88 o
   5   2   3      203.70      239.48      6.14 o
   6   2   3     3421.52     3882.97     79.62 o
   7   2   3      569.02      623.33     12.46 o
   8   2   3        0.62        8.40      1.63 o
   9   2   3       21.41       18.40     21.28 o
  10   2   3       71.34       81.30      4.39 o
  11   2   3        0.21       -0.91      2.80 o
  12   2   3       67.10       66.78      5.64 o
  -9   3   3       19.18       20.29      4.56 o
  -8   3   3       98.85      106.13      6.07 o
  -7   3   3       18.32       21.77      2.73 o
  -6   3   3      186.78      192.05      4.05 o
  -5   3   3      708.14      695.39      9.32 o
  -4   3   3       17.84       12.96      1.40 o
  -3   3   3     1066.93     1061.43     12.15 o
  -2   3   3      162.17      155.16      2.60 o
  -1   3   3     2219.08     2192.24     35.79 o
   0   3   3     2729.05     2869.17     74.22 o
   1   3   3      103.02       74.83      7.26 o
   3   3   3        9.48       14.09      1.13 o
   4   3   3     2200.45     2556.41     68.70 o
   5   3   3     1183.97     1275.74     20.04 o
   6   3   3      472.45      894.18   5031.47 o
   7   3   3       14.15       12.06      2.76 o
   8   3   3      173.79      185.27      6.43 o
   9   3   3      133.97      129.78      3.82 o
  10   3   3       12.58       12.11      2.51 o
  11   3   3       41.49       41.54      3.29 o
  12   3   3       36.05       40.53      3.01 o
  -9   4   3       19.98       18.46      3.73 o
  -8   4   3        3.25        4.40      2.42 o
  -7   4   3       10.15       11.86      2.00 o
  -6   4   3      198.05      206.16      4.44 o
  -5   4   3        2.65       -1.59      2.44 o
  -4   4   3      112.18      117.46      2.70 o
  -3   4   3      369.49      344.85      4.62 o
  -2   4   3      887.17      852.69      9.72 o
  -1   4   3      189.41      204.70      5.21 o
   0   4   3      582.57      570.24      9.00 o
   1   4   3        5.97       38.98    139.39 o
   2   4   3        8.81       10.98      1.23 o
   3   4   3      820.77      901.09     13.07 o
   4   4   3     1036.87     1060.06     36.73 o
   5   4   3      309.02      288.63     13.53 o
   6   4   3       46.89       43.94     12.63 o
   7   4   3       11.46       12.98      1.37 o
   8   4   3      112.11      114.59      3.37 o
   9   4   3       21.07       23.38      1.93 o
  10   4   3       70.70       67.36      5.82 o
  11   4   3      112.50      103.96      4.10 o
  -8   5   3        9.99       11.97      3.26 o
  -7   5   3      148.73      163.34      9.12 o
  -6   5   3        0.23       11.72      1.82 o
  -5   5   3       78.00       85.33      5.51 o
  -4   5   3      173.05      157.16      3.31 o
  -3   5   3      807.35      801.95      8.72 o
  -2   5   3       73.70       59.19      1.88 o
  -1   5   3       30.02       31.23      1.71 o
   0   5   3        5.26        9.54      0.97 o
   1   5   3       39.12       24.59      1.61 o
   2   5   3      103.45      108.69      8.35 o
   3   5   3     2922.49     3188.18    148.72 o
   4   5   3     1153.77     1189.89     44.99 o
   5   5   3      127.23      141.18      3.60 o
   6   5   3        0.85        0.52      2.03 o
   7   5   3      187.82      203.35      7.35 o
   8   5   3       97.15       95.86      2.97 o
   9   5   3       57.89       56.20      2.60 o
  10   5   3        7.15        5.88      2.37 o
  11   5   3        7.36       17.03      2.27 o
  12   5   3        0.45       -2.91      4.59 o
  -8   6   3        8.10        8.42      4.75 o
  -7   6   3       35.64       43.76      3.82 o
  -6   6   3       69.68       70.46      3.66 o
  -5   6   3       13.03       13.52      1.92 o
  -4   6   3      270.52      271.69     11.91 o
  -3   6   3       38.48       34.02      4.17 o
  -2   6   3        3.79        5.48      1.21 o
  -1   6   3      255.48      247.14      3.67 o
   0   6   3        3.94        6.04      1.13 o
   1   6   3      636.26      613.99     15.94 o
   2   6   3     2125.56     2146.38     49.74 o
   3   6   3      292.19      295.05     11.19 o
   4   6   3      162.28      162.99      6.45 o
   5   6   3      261.79      305.74     11.16 o
   6   6   3      340.12      365.21      5.79 o
   7   6   3       94.68       96.44      4.17 o
   8   6   3        3.17        4.40      1.86 o
   9   6   3       19.06       22.90      2.06 o
  10   6   3        5.10        3.06      2.67 o
  11   6   3        3.87        3.35      2.70 o
  -7   7   3       19.13       21.71      2.71 o
  -6   7   3       11.38        5.24      2.30 o
  -5   7   3      388.48      393.05     23.09 o
  -4   7   3       74.80       90.24      5.34 o
  -3   7   3       88.12       88.82      2.71 o
  -2   7   3       85.19       79.28      3.46 o
  -1   7   3      128.20      121.03      3.00 o
   0   7   3       98.72       94.78      2.32 o
   1   7   3      977.10      982.99     27.74 o
   2   7   3      349.81      369.38      9.03 o
   3   7   3      244.09      256.68      6.38 o
   4   7   3       13.33       17.28      1.45 o
   5   7   3      104.07      125.28      6.77 o
   6   7   3       55.56       53.02      2.20 o
   7   7   3       29.06       29.77      5.03 o
   8   7   3       67.43       60.20      2.58 o
   9   7   3       13.32       15.49      2.13 o
  10   7   3       44.17       48.76      2.80 o
  11   7   3      100.95      100.51      4.40 o
  -6   8   3      121.71      127.39     10.18 o
  -5   8   3       37.99       43.85      2.87 o
  -4   8   3       58.33       58.19      2.94 o
  -3   8   3        5.45        0.89      2.39 o
  -2   8   3      219.28      220.92      4.34 o
  -1   8   3       42.52       38.94      3.40 o
   0   8   3      412.33      422.25      9.87 o
   1   8   3       98.34      110.63      2.92 o
   2   8   3       18.09       10.92      1.71 o
   3   8   3      124.84      136.63      3.47 o
   4   8   3      727.99      824.39     14.86 o
   5   8   3        4.13       11.95      1.79 o
   6   8   3       50.76       62.65      2.55 o
   7   8   3        5.61       -2.58      2.88 o
   8   8   3       15.37        7.43      2.53 o
   9   8   3        0.45        2.12      2.35 o
  10   8   3      105.07      108.37      4.50 o
  11   8   3       60.62       57.83      3.66 o
  -5   9   3       24.06       30.78      4.14 o
  -4   9   3       17.56       18.82      2.44 o
  -3   9   3      213.63      248.94      5.36 o
  -2   9   3       45.08       47.48      2.78 o
  -1   9   3       55.07       56.06      2.68 o
   0   9   3      229.83      259.43      4.77 o
   1   9   3       16.53       16.50      1.83 o
   2   9   3       56.28       64.08      6.24 o
   3   9   3      126.68      141.85      3.65 o
   4   9   3       82.70       95.72      3.03 o
   5   9   3        2.32       -1.48      2.42 o
   6   9   3       70.54       73.78      2.90 o
   7   9   3       36.11       41.47      2.74 o
   8   9   3       12.44        2.38      3.54 o
   9   9   3      105.87      111.27      5.59 o
  10   9   3       45.80       45.06      4.49 o
  -4  10   3       35.54       42.50      3.02 o
  -3  10   3       40.37       48.00      3.04 o
  -2  10   3        5.62        6.63      3.98 o
  -1  10   3       39.54       44.39      2.57 o
   0  10   3       10.88        7.63      2.06 o
   1  10   3       10.32       11.13      3.02 o
   2  10   3      156.89      169.48      6.81 o
   3  10   3      134.13      155.01     11.37 o
   4  10   3       68.08       69.78      2.79 o
   5  10   3       21.74       20.59      3.25 o
   6  10   3      145.17      156.15     10.54 o
   7  10   3      109.43      103.76      5.91 o
   8  10   3      115.95      124.10      4.08 o
   9  10   3       79.24       77.10      3.59 o
  -2  11   3        5.70        5.43      2.48 o
  -1  11   3        7.82        6.31      2.36 o
   0  11   3        0.48       -0.71      3.15 o
   1  11   3      142.28      169.58     10.04 o
   2  11   3       89.69      104.93      7.43 o
   3  11   3       20.77       23.04      2.30 o
   4  11   3        1.95        3.90      2.25 o
   5  11   3      129.79      147.25      4.20 o
   6  11   3       13.95       13.90      2.52 o
   7  11   3        3.15       -0.60      3.11 o
   8  11   3       18.05       20.07      2.47 o
   0  12   3       10.79       12.83      2.42 o
   1  12   3        6.19        9.65      4.11 o
   2  12   3        4.71        2.38      5.97 o
   3  12   3        8.76        7.02      5.35 o
   4  12   3      112.60      131.63      9.93 o
   5  12   3       29.21       34.65      2.78 o
   6  12   3        8.24        7.48      4.92 o
  -4 -12   4       40.21       44.97      3.94 o
  -3 -12   4        0.11        0.62      2.82 o
  -2 -12   4        2.39        3.19      2.97 o
  -1 -12   4        0.20        1.25      2.72 o
  -7 -11   4       29.34       30.82      3.75 o
  -6 -11   4      185.26      187.27     12.65 o
  -5 -11   4       56.91       59.30      2.95 o
  -4 -11   4        1.37        2.67      2.29 o
  -3 -11   4       10.28        7.98      3.49 o
  -2 -11   4       20.01       22.75      2.28 o
  -1 -11   4       11.19        8.87      2.08 o
   0 -11   4       54.08       54.51      2.85 o
   1 -11   4       22.85       17.86      3.55 o
   2 -11   4        1.92        4.83      1.93 o
  -8 -10   4        5.26        3.48      2.58 o
  -7 -10   4      180.47      177.79      5.07 o
  -6 -10   4       58.78       63.40      5.31 o
  -5 -10   4        2.10       -0.02      2.71 o
  -4 -10   4       11.73        9.19      2.11 o
  -3 -10   4       29.05       28.11      4.51 o
  -2 -10   4        0.69        2.14      3.64 o
  -1 -10   4      100.23      102.84      3.17 o
   0 -10   4       25.34       26.55      2.21 o
   1 -10   4        8.22       10.52      1.90 o
   2 -10   4        0.49        0.21      4.02 o
   3 -10   4      124.03      120.90      5.03 o
   4 -10   4       27.87       25.64      2.65 o
  -9  -9   4       32.53       32.54      4.41 o
  -8  -9   4      153.12      144.13      4.53 o
  -7  -9   4       55.06       55.57      2.94 o
  -6  -9   4       63.32       62.64      3.22 o
  -5  -9   4        0.94       10.24      1.80 o
  -4  -9   4       24.30       26.72      2.00 o
  -3  -9   4        9.51       10.94      1.61 o
  -2  -9   4       60.00       58.03      2.46 o
  -1  -9   4      159.70      157.43      7.61 o
   0  -9   4        5.62        5.90      1.96 o
   1  -9   4        0.18        1.64      1.69 o
   2  -9   4      204.22      213.31      7.13 o
   3  -9   4      125.97      126.19     13.09 o
   4  -9   4        0.05        0.02      6.32 o
   5  -9   4        9.86        8.97      5.25 o
  -9  -8   4      119.97      109.73      4.00 o
  -8  -8   4      161.01      151.77      4.31 o
  -7  -8   4        2.45        3.52      2.14 o
  -6  -8   4        0.81        9.97      3.21 o
  -5  -8   4       53.24       54.11      2.33 o
  -4  -8   4       95.12       89.62      4.02 o
  -3  -8   4       52.74       52.51      2.16 o
  -2  -8   4       98.35       95.76      2.96 o
  -1  -8   4       16.42       17.48      1.50 o
   0  -8   4        0.97        2.11      1.45 o
   1  -8   4      378.97      357.54     11.10 o
   2  -8   4       96.60       93.16      2.97 o
   3  -8   4      118.58      120.35      7.91 o
   4  -8   4       20.75       20.52      2.10 o
   5  -8   4       93.63       92.96     10.00 o
   6  -8   4       24.55       25.31      6.13 o
   7  -8   4       19.57       20.73      2.67 o
 -10  -7   4      154.26      136.69      5.80 o
  -9  -7   4       40.26       41.15      4.34 o
  -8  -7   4       31.90       32.53      2.22 o
  -7  -7   4        3.04        4.01      2.43 o
  -6  -7   4      415.44      380.78      6.67 o
  -5  -7   4      161.85      157.38      4.45 o
  -4  -7   4        4.48        6.72      1.34 o
  -3  -7   4       11.60       33.96      2.57 o
  -2  -7   4      162.61      143.14      4.02 o
  -1  -7   4        2.80        0.53      1.76 o
   0  -7   4      427.63      406.00     14.41 o
   1  -7   4      268.24      246.36     12.32 o
   2  -7   4       10.64        9.66      1.36 o
   3  -7   4       25.30       19.90      1.75 o
   4  -7   4      225.60      219.65     15.44 o
   5  -7   4        3.05        2.92      1.68 o
   6  -7   4       27.64       29.92      2.45 o
   7  -7   4       40.69       41.64      3.18 o
   8  -7   4        3.46        6.76      3.46 o
 -10  -6   4       65.66       60.26      3.22 o
  -9  -6   4       16.04       15.86      2.46 o
  -8  -6   4        2.45        4.36      1.86 o
  -7  -6   4       75.94       75.17      3.68 o
  -6  -6   4      112.40      114.74      3.06 o
  -5  -6   4        3.15        4.51      1.40 o
  -4  -6   4      140.79      184.76      3.54 o
  -3  -6   4      192.81      185.90      3.17 o
  -2  -6   4      103.31       91.64      3.18 o
  -1  -6   4      504.34      497.56     10.96 o
   0  -6   4      683.87      636.28     21.67 o
   1  -6   4        0.82        1.20      1.20 o
   2  -6   4        0.13       -0.72      1.52 o
   3  -6   4      425.69      392.61     38.16 o
   4  -6   4      128.40      115.29      9.97 o
   5  -6   4        4.60        6.46      1.62 o
   6  -6   4       54.95       55.46      4.90 o
   7  -6   4        2.65        5.97      1.87 o
   8  -6   4       19.65       24.18      2.75 o
 -10  -5   4        2.32        1.27      3.03 o
  -9  -5   4        5.57        4.72      2.19 o
  -8  -5   4      159.05      154.57      4.01 o
  -7  -5   4      161.34      153.71      3.74 o
  -6  -5   4        1.41        2.08      1.42 o
  -5  -5   4       94.35       89.11      6.97 o
  -4  -5   4        0.27        7.44      1.39 o
  -3  -5   4       13.94       54.17      2.25 o
  -2  -5   4      127.57      116.54      2.26 o
  -1  -5   4      746.32      699.75     14.21 o
   0  -5   4        0.15        1.86      2.17 o
   1  -5   4      106.95       91.11      6.11 o
   2  -5   4      441.72      384.75     36.88 o
   3  -5   4     1426.03     1211.13    145.50 o
   4  -5   4        0.16       -1.75      1.75 o
   5  -5   4       44.44       36.92      5.40 o
   6  -5   4       11.53       11.65      1.86 o
   7  -5   4        6.85        1.19      2.50 o
   8  -5   4       97.85       99.59      8.56 o
   9  -5   4       64.57       53.29      3.66 o
 -11  -4   4        0.23        7.51      2.35 o
 -10  -4   4       22.95       23.37      5.22 o
  -9  -4   4      185.87      167.67      4.45 o
  -8  -4   4      120.34      114.59      3.31 o
  -7  -4   4        7.03        5.85      1.45 o
  -6  -4   4        2.15        0.58      1.41 o
  -5  -4   4       41.08       35.21      1.79 o
  -4  -4   4       95.99       95.46      2.36 o
  -3  -4   4      989.45      988.81     12.31 o
  -2  -4   4      144.34      165.69      2.75 o
  -1  -4   4      238.98      236.76      3.89 o
   0  -4   4       23.51       30.21      1.20 o
   1  -4   4     1922.63     1599.00    135.41 o
   2  -4   4      956.43      771.65     99.97 o
   3  -4   4       33.85       29.89      3.30 o
   4  -4   4       65.94       64.02      7.96 o
   5  -4   4      113.53      108.76      9.18 o
   6  -4   4        0.18        0.79      1.96 o
   7  -4   4       70.34       72.21      2.86 o
   8  -4   4      169.18      171.65     10.76 o
   9  -4   4        0.54        3.78      2.33 o
  10  -4   4       21.22       22.31      2.72 o
 -11  -3   4        8.63       14.33      2.48 o
 -10  -3   4       88.93       89.13      3.56 o
  -9  -3   4       58.33       61.96      4.56 o
  -8  -3   4       55.99       51.15      2.32 o
  -7  -3   4       53.11       52.22      2.15 o
  -6  -3   4      403.40      401.46     10.21 o
  -5  -3   4      272.33      264.38     14.14 o
  -4  -3   4      637.71      645.31     38.49 o
  -3  -3   4      611.91      689.26     50.32 o
  -2  -3   4      456.82      475.57     24.84 o
  -1  -3   4      256.10      297.24      4.55 o
   0  -3   4     1155.52     1151.87     17.71 o
   1  -3   4     1378.03     1161.51     98.30 o
   2  -3   4       36.61       39.46      3.71 o
   3  -3   4      305.63      258.54     26.24 o
   4  -3   4        8.14        9.48      1.39 o
   5  -3   4      151.45      143.78      7.41 o
   6  -3   4      147.98      146.51      7.26 o
   7  -3   4      272.08      276.14     11.97 o
   8  -3   4       12.38       11.49      1.92 o
   9  -3   4       21.14       25.20      2.32 o
  10  -3   4      109.64      120.68      4.96 o
 -11  -2   4       55.99       55.66      4.53 o
 -10  -2   4      209.03      214.70      5.74 o
  -9  -2   4       50.81       45.36      3.05 o
  -8  -2   4        1.98        1.48      1.98 o
  -7  -2   4      159.77      155.91      5.71 o
  -6  -2   4      246.04      244.12      9.83 o
  -5  -2   4       15.47       19.02      2.83 o
  -4  -2   4      426.96      416.47     23.58 o
  -3  -2   4        0.40       14.82      5.24 o
  -2  -2   4     1525.05     1692.45     61.60 o
  -1  -2   4     1582.27     1636.25     40.98 o
   0  -2   4      167.31      167.25      5.96 o
   1  -2   4       57.15       57.67      4.18 o
   2  -2   4     1250.13     1124.77    176.07 o
   3  -2   4       77.48       61.12      4.03 o
   4  -2   4      518.58      473.21     35.79 o
   5  -2   4       52.84       60.35      1.98 o
   6  -2   4      560.85      567.97      9.25 o
   7  -2   4        1.91        0.42      1.65 o
   8  -2   4      185.15      200.88      4.93 o
   9  -2   4       26.63       31.18      2.34 o
  10  -2   4      303.15      318.03     10.98 o
  11  -2   4        8.79        4.81      4.22 o
 -10  -1   4        0.97       15.59      2.22 o
  -9  -1   4        2.25        3.71      3.27 o
  -8  -1   4      359.04      334.42      9.16 o
  -7  -1   4       57.53       55.30      2.18 o
  -6  -1   4        4.75        5.80      1.18 o
  -5  -1   4      518.83      489.42     18.66 o
  -4  -1   4      208.16      212.07      8.99 o
  -3  -1   4       14.78       20.94      0.95 o
  -2  -1   4     4251.05     4243.32    191.55 o
  -1  -1   4     1316.81     1329.81     53.52 o
   0  -1   4        6.04       37.77     17.52 o
   1  -1   4     2319.58     2095.97    208.84 o
   2  -1   4      512.67      517.65     75.07 o
   3  -1   4      446.57      381.16     35.61 o
   4  -1   4      792.48      811.29     27.60 o
   5  -1   4      155.94      169.04      3.33 o
   6  -1   4        3.38        1.96      1.74 o
   7  -1   4       10.25       10.72      1.47 o
   8  -1   4      325.53      353.70     12.52 o
   9  -1   4      322.46      356.61     23.83 o
  10  -1   4       11.60        8.58      2.19 o
  11  -1   4        0.12       -3.39      3.39 o
 -10   0   4       43.03       48.13      8.03 o
  -9   0   4      120.78      118.80      3.82 o
  -8   0   4      298.88      294.74      7.98 o
  -7   0   4       69.46       66.68      3.00 o
  -6   0   4      219.30      209.52      5.58 o
  -5   0   4      156.01      137.61      2.97 o
  -4   0   4        4.12        1.11      1.08 o
  -3   0   4     2175.69     2277.96    113.23 o
  -2   0   4      307.26      374.68     23.09 o
  -1   0   4     1750.08     1786.79     60.38 o
   0   0   4     1359.41     1636.85     39.17 o
   1   0   4     2600.98     2542.06     56.27 o
   2   0   4      972.55      907.20     18.36 o
   3   0   4      319.74      311.82      7.78 o
   4   0   4      160.39      153.39      2.81 o
   5   0   4      125.76      124.20      7.75 o
   6   0   4       32.17       33.90      4.15 o
   7   0   4      674.00      671.86     28.05 o
   8   0   4      603.16      635.97     30.67 o
   9   0   4       50.96       58.43      2.91 o
  10   0   4       20.81       27.05      2.47 o
  11   0   4       25.95       34.24      2.76 o
 -10   1   4       36.78       40.97      2.82 o
  -9   1   4      160.60      167.06      4.65 o
  -8   1   4       31.27       40.56      2.44 o
  -7   1   4       24.78       27.22      3.65 o
  -6   1   4       96.99      104.45      3.82 o
  -5   1   4       91.60       85.95      2.27 o
  -4   1   4      458.44      488.83     11.49 o
  -3   1   4     2423.74     2459.44     87.36 o
  -2   1   4      250.41      282.44     11.40 o
  -1   1   4      807.36      721.20     21.72 o
   0   1   4     1948.01     1861.15     82.56 o
   1   1   4     7821.56     8432.87    395.76 o
   2   1   4      373.98      399.92     18.27 o
   3   1   4     1101.65     1265.80     67.45 o
   4   1   4        0.41        0.21      0.91 o
   5   1   4       46.63       48.03      1.68 o
   6   1   4       79.15       88.42      5.68 o
   7   1   4      740.19      762.63     28.12 o
   8   1   4       80.01       88.61      4.92 o
   9   1   4        7.66        9.77      3.38 o
  10   1   4       51.77       60.87      3.02 o
  11   1   4       33.13       39.48      2.85 o
 -10   2   4      129.88      132.27      6.08 o
  -9   2   4        0.07        6.73      2.17 o
  -8   2   4        9.11       11.16      2.05 o
  -7   2   4      222.67      233.91      5.40 o
  -6   2   4      146.52      149.75      3.52 o
  -5   2   4       37.25       44.38      1.82 o
  -4   2   4      233.94      277.05      4.77 o
  -3   2   4       24.73       18.45      1.21 o
  -2   2   4      425.99      440.21     13.38 o
  -1   2   4      325.88      279.58      7.02 o
   0   2   4      163.67      138.07      3.84 o
   1   2   4       54.42       95.55      3.61 o
   2   2   4      778.80      890.48     48.44 o
   3   2   4      244.31      266.12      7.99 o
   4   2   4       31.44       38.84      1.25 o
   5   2   4     1283.30     1410.60     60.34 o
   6   2   4     3027.42     3392.96    150.98 o
   7   2   4      117.28      128.73      3.60 o
   8   2   4      361.50      364.04     23.88 o
   9   2   4       28.41       31.95      2.43 o
  10   2   4      152.48      162.21      5.51 o
  11   2   4        3.91        4.23      2.68 o
  12   2   4        7.63        9.34      2.31 o
  -9   3   4        1.07        0.25      3.06 o
  -8   3   4      123.12      131.50      4.73 o
  -7   3   4       63.60       73.26      2.87 o
  -6   3   4       18.34       17.74      1.75 o
  -5   3   4       54.45       54.37      2.88 o
  -4   3   4        0.53       -1.66      1.66 o
  -3   3   4      980.10      987.62     41.85 o
  -2   3   4      294.33      282.82     12.37 o
  -1   3   4     1763.83     1727.30     54.26 o
   0   3   4     1381.39     1366.46     75.41 o
   1   3   4        0.22        1.79      0.79 o
   2   3   4      628.36      705.54     37.41 o
   3   3   4      257.00      254.43     18.72 o
   4   3   4      582.52      688.27     27.98 o
   5   3   4     1263.28     1214.70    119.28 o
   6   3   4      374.42      381.61     22.95 o
   7   3   4      198.19      199.45     13.62 o
   8   3   4       63.20       67.82      3.47 o
   9   3   4       66.60       69.44      2.90 o
  10   3   4        0.36        1.43      2.37 o
  11   3   4        0.11        2.78      2.60 o
  12   3   4       50.79       44.67      3.22 o
  -9   4   4        6.59        2.52      2.43 o
  -8   4   4       96.92      116.05     10.08 o
  -7   4   4        4.97        4.02      2.56 o
  -6   4   4       81.40       90.90      3.01 o
  -5   4   4        2.64        2.64      1.81 o
  -4   4   4        3.14        2.33      3.97 o
  -3   4   4      229.55      228.38      3.67 o
  -2   4   4     1683.30     1686.57     59.83 o
  -1   4   4      324.88      354.16     12.44 o
   0   4   4       42.15       47.87      1.86 o
   1   4   4        8.98       10.10      0.92 o
   2   4   4      748.71      816.99     35.77 o
   3   4   4      264.36      293.59     15.40 o
   4   4   4     1273.14     1415.41     61.75 o
   5   4   4       29.98       22.35      1.30 o
   6   4   4      181.44      208.20     12.49 o
   7   4   4       42.88       54.78      2.52 o
   8   4   4      825.67      884.46     36.53 o
   9   4   4       48.56       48.98      2.48 o
  10   4   4        0.60        6.18      2.08 o
  11   4   4       66.49       61.75      9.19 o
  12   4   4       15.39       26.51      2.71 o
  -8   5   4       12.28       15.42      3.01 o
  -7   5   4       17.82       18.58      3.97 o
  -6   5   4        5.27        8.48      1.98 o
  -5   5   4       55.45       67.71      2.53 o
  -4   5   4      201.25      200.44      4.78 o
  -3   5   4      978.86     1013.90     29.68 o
  -2   5   4       16.70       21.09      2.62 o
  -1   5   4      178.55      164.83      9.96 o
   0   5   4      391.00      377.18     16.44 o
   1   5   4     1925.38     1999.93    114.49 o
   2   5   4      590.07      597.54     18.50 o
   3   5   4      574.93      571.38     26.29 o
   4   5   4      391.86      358.53     14.45 o
   5   5   4       69.64       77.29      2.07 o
   6   5   4        0.44       -1.60      1.69 o
   7   5   4      138.16      152.78     10.59 o
   8   5   4       22.77       22.43      1.75 o
   9   5   4        0.75        2.09      2.37 o
  10   5   4       90.56       93.37      3.79 o
  11   5   4       57.88       70.38      3.65 o
  12   5   4        5.29        7.70      2.69 o
  -8   6   4        5.71       13.36      4.48 o
  -7   6   4        8.35       16.12      2.28 o
  -6   6   4        8.64       12.81      2.87 o
  -5   6   4       41.38       41.28      3.73 o
  -4   6   4      231.57      248.77      9.82 o
  -3   6   4      168.18      173.23      3.63 o
  -2   6   4        0.27       -0.78      1.77 o
  -1   6   4      303.51      293.43     11.79 o
   0   6   4      133.60      135.36      7.62 o
   1   6   4      404.70      393.11     20.82 o
   2   6   4      358.84      342.06     20.31 o
   3   6   4      115.03      136.58     10.98 o
   4   6   4      122.68      127.54     11.58 o
   6   6   4      264.48      286.04     19.05 o
   7   6   4      186.52      192.64      8.68 o
   8   6   4       78.83       84.47      5.56 o
   9   6   4       36.61       38.36      4.32 o
  10   6   4       81.66       88.63      6.08 o
  11   6   4       28.33       29.07      2.85 o
  -7   7   4        6.59       11.67      2.60 o
  -6   7   4       13.41       19.46      2.40 o
  -5   7   4      259.38      295.31     23.90 o
  -4   7   4       25.90       31.69      2.26 o
  -3   7   4       41.68       53.06      2.87 o
  -2   7   4       26.19       26.52      2.08 o
  -1   7   4      195.92      207.53      7.85 o
   0   7   4       49.36       53.05      2.95 o
   1   7   4      150.72      153.51     15.12 o
   2   7   4        1.46       -1.74      1.74 o
   3   7   4       32.13       55.82      2.31 o
   4   7   4       20.80       37.61      1.76 o
   5   7   4      669.90      747.35     43.15 o
   6   7   4      221.86      236.18     16.52 o
   7   7   4        3.87        4.20      1.74 o
   8   7   4       24.36       21.82      2.21 o
   9   7   4      235.56      235.44     13.41 o
  10   7   4       48.60       54.65      6.64 o
  11   7   4        2.90        2.78      6.68 o
  -6   8   4       73.76       88.69     11.22 o
  -5   8   4       28.46       36.83      5.94 o
  -4   8   4       33.70       42.30      6.85 o
  -3   8   4        6.23        7.12      1.75 o
  -2   8   4      271.64      304.34     30.71 o
  -1   8   4       92.27       95.14      7.93 o
   0   8   4      113.61      119.61      7.91 o
   1   8   4       30.04       29.28      1.80 o
   2   8   4        9.57       10.61      1.59 o
   3   8   4       91.77       90.02      3.77 o
   4   8   4      340.07      365.76     24.01 o
   5   8   4        3.99        6.56      3.69 o
   6   8   4       26.25       34.74      2.40 o
   7   8   4       82.34       76.61      9.11 o
   8   8   4      282.65      291.34     28.75 o
   9   8   4       38.05       40.17      2.64 o
  10   8   4       13.91       12.95      2.28 o
  11   8   4       46.44       45.30      3.21 o
  -5   9   4       20.91       25.86      2.67 o
  -4   9   4       51.76       55.87      4.99 o
  -3   9   4      245.49      282.06     15.31 o
  -2   9   4       21.18       19.75      2.31 o
  -1   9   4       22.89       25.29      2.08 o
   0   9   4       96.33      105.59      3.01 o
   1   9   4        1.78        2.74      1.73 o
   2   9   4        2.62       -1.33      2.35 o
   3   9   4      148.04      158.62     12.65 o
   4   9   4       96.38      111.90      8.66 o
   5   9   4       10.51       20.49      2.98 o
   6   9   4       28.16       26.98      2.13 o
   7   9   4       78.72       87.35      4.14 o
   8   9   4      112.89      113.62      8.27 o
   9   9   4       21.29       17.99      2.26 o
  10   9   4       27.67       22.54      2.51 o
  -4  10   4       64.68       70.51      4.80 o
  -3  10   4       11.86       20.58      3.01 o
  -2  10   4       14.15       18.29      4.67 o
  -1  10   4       18.97       23.62      2.14 o
   0  10   4       29.80       34.45      3.85 o
   1  10   4        2.65        0.28      2.48 o
   2  10   4      143.86      155.46      3.93 o
   3  10   4       44.55       46.90      2.53 o
   4  10   4        7.00        2.11      2.41 o
   5  10   4       70.18       79.33      5.81 o
   6  10   4      251.14      269.11     24.26 o
   7  10   4       33.00       35.52      2.64 o
   8  10   4        1.32        1.60      2.95 o
   9  10   4        2.68        3.02      4.19 o
  -2  11   4       10.36       11.80      2.19 o
  -1  11   4       56.37       70.87      5.65 o
   0  11   4        0.08       -2.11      2.86 o
   1  11   4       50.32       56.43      2.86 o
   2  11   4       33.45       42.34      2.75 o
   3  11   4       28.43       30.23      2.61 o
   4  11   4        7.99       10.77      2.24 o
   5  11   4      194.96      218.29     19.84 o
   6  11   4       71.16       83.52      7.84 o
   7  11   4        6.85        6.26      2.92 o
   8  11   4       14.57       14.34      2.35 o
   0  12   4        0.87        0.30      4.71 o
   1  12   4        9.29       12.88      3.27 o
   2  12   4        4.78        7.05      3.89 o
   3  12   4       15.80       18.68      2.49 o
   4  12   4      191.94      222.20      8.33 o
   5  12   4       50.58       59.56      9.02 o
   6  12   4       13.92       18.72      2.52 o
  -3 -12   5        1.63        0.00      2.88 o
  -2 -12   5       10.88       13.35      2.32 o
  -1 -12   5       12.46       14.31      2.64 o
  -6 -11   5      137.79      142.47      4.58 o
  -5 -11   5       41.64       40.90      3.61 o
  -4 -11   5        7.75       11.65      2.09 o
  -3 -11   5        0.12        1.28      2.71 o
  -2 -11   5       96.05       98.96      3.52 o
  -1 -11   5       16.35       15.43      2.15 o
   0 -11   5        1.47        2.49      2.29 o
   1 -11   5        2.79        1.06      2.83 o
   2 -11   5        0.35       -2.69      2.81 o
  -8 -10   5       27.53       29.13      6.32 o
  -7 -10   5      130.07      136.92      4.59 o
  -6 -10   5       43.25       47.25      2.77 o
  -5 -10   5        1.06        4.21      1.80 o
  -4 -10   5        5.79        9.04      2.26 o
  -3 -10   5       63.02       65.40      3.33 o
  -2 -10   5        0.46       -1.49      2.32 o
  -1 -10   5        3.85        6.74      1.71 o
   0 -10   5       23.41       21.52      2.23 o
   1 -10   5       14.01       13.32      2.00 o
   2 -10   5        3.50        4.80      1.81 o
   3 -10   5      101.26      101.75      3.96 o
   4 -10   5       30.85       27.08      2.73 o
  -8  -9   5       35.03       33.35      2.75 o
  -7  -9   5       53.49       51.90      2.94 o
  -6  -9   5        4.59        5.78      1.88 o
  -5  -9   5       22.55       29.64      3.36 o
  -4  -9   5      105.95      107.30      4.80 o
  -3  -9   5       53.38       44.66      2.81 o
  -2  -9   5        4.04        4.08      1.59 o
  -1  -9   5      106.42      103.73      3.14 o
   0  -9   5       21.06       20.98      1.96 o
   1  -9   5       24.49       24.97      2.65 o
   2  -9   5      105.32      110.82      4.81 o
   3  -9   5       86.44       76.03      4.34 o
   4  -9   5       11.60       14.99      2.13 o
   5  -9   5        0.28        3.33      3.85 o
  -9  -8   5      105.53       92.67      3.81 o
  -8  -8   5       77.40       70.57      3.28 o
  -7  -8   5        0.28        0.84      2.63 o
  -6  -8   5       14.94       19.17      1.90 o
  -5  -8   5      123.25      121.73      3.42 o
  -4  -8   5       59.54       59.77      6.66 o
  -3  -8   5        0.41       -2.16      3.32 o
  -2  -8   5       29.12       21.37      1.90 o
  -1  -8   5       36.43       36.55      1.82 o
   0  -8   5       40.82       35.35      1.91 o
   1  -8   5      319.63      311.21      7.15 o
   2  -8   5       48.05       47.14      3.62 o
   3  -8   5       27.16       26.89      2.15 o
   4  -8   5        7.60        8.27      1.83 o
   5  -8   5      266.28      264.16     12.85 o
   6  -8   5       52.24       51.15      6.26 o
   7  -8   5        0.08        2.52      3.15 o
 -10  -7   5       46.46       44.07      2.97 o
  -9  -7   5       63.39       62.26      3.00 o
  -8  -7   5        3.80        3.12      2.75 o
  -7  -7   5        0.42        1.81      2.08 o
  -6  -7   5      194.20      186.10      4.35 o
  -5  -7   5        4.28        5.01      4.25 o
  -4  -7   5      124.97      124.65      2.97 o
  -3  -7   5        4.25       13.89      1.69 o
  -2  -7   5      324.67      298.01      4.61 o
  -1  -7   5      155.43      142.92      2.98 o
   0  -7   5      378.21      360.99     14.97 o
   1  -7   5      162.33      151.96      3.55 o
   2  -7   5        1.02        1.44      1.51 o
   3  -7   5        0.84       -2.12      2.12 o
   4  -7   5      374.00      377.22     21.39 o
   5  -7   5       36.54       36.91      4.99 o
   6  -7   5        0.18        1.62      2.21 o
   7  -7   5        0.47        0.79      2.55 o
 -10  -6   5       34.56       34.73      2.61 o
  -9  -6   5        9.57       10.23      2.04 o
  -8  -6   5        7.45        8.58      2.77 o
  -7  -6   5       78.13       68.53      2.75 o
  -6  -6   5      202.44      189.49      8.79 o
  -5  -6   5       10.13       12.28      3.22 o
  -4  -6   5      136.82      157.50      3.23 o
  -3  -6   5      405.06      382.47      5.27 o
  -2  -6   5      404.52      381.64      5.08 o
  -1  -6   5       41.58       49.60      2.52 o
   0  -6   5      255.55      247.13     12.53 o
   1  -6   5       77.47       68.72      2.31 o
   2  -6   5        1.95        2.05      1.30 o
   3  -6   5      529.44      494.59     18.28 o
   4  -6   5       91.62       74.83      4.28 o
   5  -6   5       77.94       80.92      2.87 o
   6  -6   5       21.25       24.95      2.43 o
   7  -6   5        9.34       12.68      2.17 o
   8  -6   5       11.44       14.90      2.48 o
 -10  -5   5        4.52        0.06      2.52 o
  -9  -5   5        0.38       -0.33      2.78 o
  -8  -5   5       91.64       87.21      5.23 o
  -7  -5   5        5.77        6.20      1.55 o
  -6  -5   5       67.74       64.75      2.39 o
  -5  -5   5       75.69       72.66      2.33 o
  -4  -5   5     1310.16     1264.24     16.39 o
  -3  -5   5      505.41      515.14      6.58 o
  -2  -5   5        1.94        0.85      1.06 o
  -1  -5   5      510.64      450.05      6.86 o
   0  -5   5      150.49      147.26      5.66 o
   1  -5   5       33.68       26.02      1.69 o
   2  -5   5      918.55      868.42     41.35 o
   3  -5   5      839.30      764.65     54.42 o
   4  -5   5        0.43        1.99      1.50 o
   5  -5   5        5.49        5.51      2.44 o
   6  -5   5        4.22       13.39      1.75 o
   7  -5   5        2.61       -1.47      2.48 o
   8  -5   5       85.34       90.15      3.84 o
   9  -5   5       56.27       58.63      3.66 o
 -10  -4   5        2.04        3.31      2.20 o
  -9  -4   5       55.99       52.72      2.64 o
  -8  -4   5       49.63       47.98      2.30 o
  -7  -4   5        7.99        8.02      1.54 o
  -6  -4   5        1.18        3.67      1.95 o
  -5  -4   5      613.89      570.07      9.18 o
  -4  -4   5      609.98      583.88      8.32 o
  -3  -4   5      252.38      266.36      4.15 o
  -2  -4   5      200.32      219.02      3.44 o
  -1  -4   5      402.28      396.15      6.14 o
   0  -4   5       10.95        9.77      0.95 o
   1  -4   5     1909.23     1763.41     59.48 o
   2  -4   5      637.37      589.42     39.11 o
   3  -4   5      206.92      189.63     12.68 o
   4  -4   5      301.95      294.93     16.32 o
   5  -4   5      423.74      417.36      7.51 o
   6  -4   5       42.07       41.21      2.15 o
   7  -4   5       57.36       63.71      2.68 o
   8  -4   5      128.43      134.74      4.42 o
   9  -4   5        0.08       -1.87      3.54 o
  10  -4   5        6.48       12.35      2.30 o
 -10  -3   5       15.89       14.85      2.28 o
  -9  -3   5      102.04       92.71      3.34 o
  -8  -3   5        0.66        0.43      2.48 o
  -7  -3   5       65.03       61.34      2.76 o
  -6  -3   5      706.22      643.68     11.60 o
  -5  -3   5     1077.33      999.80     16.36 o
  -4  -3   5        1.51        1.05      2.18 o
  -3  -3   5       42.37       65.39      2.76 o
  -2  -3   5      115.25      151.37      2.82 o
  -1  -3   5      157.70      158.24      5.15 o
   0  -3   5      364.81      322.93      8.69 o
   1  -3   5     1311.13     1142.20     53.12 o
   2  -3   5      336.30      306.42     16.75 o
   3  -3   5      560.10      515.74     20.52 o
   4  -3   5      747.42      687.03     22.88 o
   5  -3   5      706.02      686.54     11.71 o
   6  -3   5       10.02       12.84      1.53 o
   7  -3   5      352.86      378.79      8.01 o
   8  -3   5       21.96       17.99      2.06 o
   9  -3   5        1.83       -2.74      2.75 o
  10  -3   5       54.73       59.92      6.33 o
 -10  -2   5       40.17       33.77      2.66 o
  -9  -2   5        6.09        8.03      2.13 o
  -8  -2   5        0.43        1.57      1.76 o
  -7  -2   5      454.29      424.01      8.48 o
  -6  -2   5      530.96      482.92      8.99 o
  -5  -2   5        4.77        5.49      2.58 o
  -4  -2   5       21.91       24.35      1.60 o
  -3  -2   5       25.94       31.03      1.93 o
  -2  -2   5     1829.78     1895.40     32.47 o
  -1  -2   5      611.08      597.65     11.12 o
   0  -2   5      315.78      302.88      5.54 o
   1  -2   5        5.61        3.36      0.84 o
   2  -2   5      274.40      281.88     14.63 o
   3  -2   5      677.35      576.78     25.16 o
   4  -2   5      662.23      644.72     14.93 o
   5  -2   5       30.47       28.39      1.49 o
   6  -2   5      228.20      245.79      5.23 o
   7  -2   5       67.38       72.98      2.68 o
   8  -2   5       41.39       41.18      2.34 o
   9  -2   5       58.05       66.25      3.04 o
  10  -2   5      326.46      333.56     10.87 o
  11  -2   5        0.53        1.79      3.07 o
 -10  -1   5        6.72       -1.06      7.22 o
  -9  -1   5        3.49       -0.49      3.51 o
  -8  -1   5      406.56      383.91      8.09 o
  -7  -1   5       45.39       48.18      2.12 o
  -6  -1   5        0.66        0.25      1.59 o
  -5  -1   5       45.31       40.88      2.17 o
  -4  -1   5      448.52      432.89     10.04 o
  -3  -1   5      312.36      312.39      6.86 o
  -2  -1   5     1380.45     1388.53     26.63 o
  -1  -1   5      955.62     1127.30     23.33 o
   0  -1   5      593.50      559.21     11.94 o
   1  -1   5     4057.99     3817.25    140.36 o
   2  -1   5      119.83       87.92      2.51 o
   3  -1   5     2971.38     2977.89     77.56 o
   4  -1   5     1061.23     1127.54     18.45 o
   5  -1   5        2.58        1.07      1.12 o
   6  -1   5      252.68      266.43      5.64 o
   7  -1   5       14.51        5.64      2.38 o
   8  -1   5      173.61      180.13      7.00 o
   9  -1   5      273.74      291.89      8.87 o
  10  -1   5        0.07        2.64      3.08 o
  11  -1   5       16.06       17.15      2.39 o
 -10   0   5        5.49        5.37      3.39 o
  -9   0   5      233.41      224.20      5.69 o
  -8   0   5      286.65      283.37      6.31 o
  -7   0   5       34.28       32.39      1.92 o
  -6   0   5        9.87        6.03      1.31 o
  -5   0   5       15.79       18.60      1.86 o
  -4   0   5      205.85      175.95      3.41 o
  -3   0   5      356.68      336.21      5.93 o
  -2   0   5      418.66      441.03      8.96 o
  -1   0   5      125.96      122.33     55.17 o
   0   0   5       10.05       13.49     53.32 o
   1   0   5      432.04      460.57     10.95 o
   2   0   5     3307.96     3484.99     72.89 o
   3   0   5     2589.21     2801.58     53.81 o
   4   0   5      248.51      277.32      4.70 o
   5   0   5      346.56      337.57      6.56 o
   6   0   5      174.08      174.66      4.05 o
   7   0   5       32.56       32.33      1.81 o
   8   0   5      438.94      440.28     10.86 o
   9   0   5        1.46        8.52      1.88 o
  10   0   5       96.19       99.92      4.97 o
  11   0   5       62.51       75.62      3.84 o
 -10   1   5       33.87       32.58      2.88 o
  -9   1   5      109.61      118.02      3.95 o
  -8   1   5       30.53       56.72      2.61 o
  -7   1   5        0.31        1.94      2.91 o
  -6   1   5      225.44      215.66      4.52 o
  -5   1   5      280.28      257.66      4.77 o
  -4   1   5      198.61      173.41      4.70 o
  -3   1   5      769.00      737.13     11.55 o
  -2   1   5      499.60      525.11      9.37 o
  -1   1   5      132.73      131.72      2.89 o
   0   1   5      696.04      587.20     12.36 o
   1   1   5     2516.49     2443.84     50.92 o
   2   1   5      388.79      493.02     15.24 o
   3   1   5      164.27      198.01      6.40 o
   4   1   5        2.40        0.25      1.13 o
   5   1   5      735.50      780.25     14.16 o
   6   1   5       48.30       50.71      1.86 o
   7   1   5      403.79      380.26      9.12 o
   8   1   5       57.44       63.69      3.47 o
   9   1   5        2.34        2.96      1.77 o
  10   1   5       86.63       97.63      4.03 o
  11   1   5      110.18      125.05      7.24 o
  12   1   5        5.49        5.68      2.40 o
  -9   2   5        1.93       13.64      2.48 o
  -8   2   5      141.40      153.86      7.43 o
  -7   2   5      231.11      238.01      6.62 o
  -6   2   5      370.82      360.24      8.67 o
  -5   2   5      193.23      183.17      3.75 o
  -4   2   5       25.77       26.29      2.74 o
  -3   2   5       28.35       35.20      1.38 o
  -2   2   5       77.24       73.22      2.40 o
  -1   2   5     1300.31     1204.20     50.48 o
   0   2   5       16.37       17.06      2.49 o
   1   2   5      371.40      394.05      9.16 o
   2   2   5      535.77      698.80    258.19 o
   3   2   5     2619.00     3380.03   1527.73 o
   4   2   5      125.53      110.97      4.18 o
   5   2   5      124.23      117.04      2.78 o
   6   2   5      342.11      355.07      8.72 o
   7   2   5      241.72      260.31      9.23 o
   8   2   5       36.51       35.92      2.08 o
   9   2   5       74.67       75.50      3.14 o
  10   2   5      235.85      241.07    188.88 o
  11   2   5        6.88        5.72      2.84 o
  12   2   5       15.72       12.47      3.57 o
  -9   3   5       10.66       18.74      4.81 o
  -8   3   5       69.44       78.09      3.30 o
  -7   3   5      101.95      107.87      4.87 o
  -6   3   5       10.54      817.19  14267.67 o
  -5   3   5       25.67       59.18    901.21 o
  -4   3   5       11.13       12.96      5.01 o
  -3   3   5       18.10       18.94      1.90 o
  -2   3   5      770.55      770.58     10.34 o
  -1   3   5     3242.24     3125.56     41.80 o
   0   3   5      685.50      694.99     10.50 o
   1   3   5       49.23       63.34      1.46 o
   2   3   5     1505.60     1459.66     21.11 o
   3   3   5      841.49      748.79     10.94 o
   4   3   5      335.34      367.17      6.18 o
   5   3   5      281.50      310.17      6.13 o
   6   3   5       47.29       44.76      1.73 o
   7   3   5       24.93       21.78      2.13 o
   8   3   5       27.49       32.91      1.93 o
   9   3   5      300.09      289.49      8.40 o
  10   3   5        9.21        7.96      1.72 o
  11   3   5        8.06        7.53      1.78 o
  12   3   5       56.70       53.46      3.44 o
  -9   4   5       26.34       25.58      2.71 o
  -8   4   5      190.08      226.26      5.61 o
  -7   4   5        0.88        8.16      1.92 o
  -6   4   5       15.03       16.20      2.57 o
  -5   4   5       36.53       38.93      3.71 o
  -4   4   5        0.29        2.12      1.78 o
  -3   4   5        1.12        1.74      1.26 o
  -2   4   5     1434.58     1425.87     16.86 o
  -1   4   5      135.73      130.79      2.44 o
   0   4   5       14.13       15.08      1.56 o
   1   4   5       72.32       71.17    119.17 o
   2   4   5      671.27      668.87      8.89 o
   3   4   5      158.90      143.81      9.40 o
   4   4   5      373.22      413.14      6.90 o
   5   4   5       43.42       47.40      2.52 o
   6   4   5      114.59      122.56      3.30 o
   7   4   5      353.02      373.26     11.80 o
   8   4   5      821.07      816.98     19.32 o
   9   4   5       47.88       48.03      3.39 o
  10   4   5      141.06      137.22      7.31 o
  11   4   5       48.21       41.79      2.94 o
  12   4   5      115.44      109.74      8.65 o
  -8   5   5       10.28       18.17      4.02 o
  -7   5   5        6.23       11.22      2.11 o
  -6   5   5       28.28       35.74      2.43 o
  -5   5   5        0.19        4.01      1.92 o
  -4   5   5       51.26       47.52      2.13 o
  -3   5   5      440.51      409.76     66.30 o
  -2   5   5       62.98       68.99      1.97 o
  -1   5   5      300.02      286.63      4.60 o
   0   5   5      778.60      701.75      8.66 o
   1   5   5     1694.81     1601.12     19.29 o
   2   5   5      233.75      221.03      3.83 o
   3   5   5       56.23       73.74      2.63 o
   4   5   5      293.17      292.49      5.18 o
   5   5   5       32.91       30.79      3.25 o
   6   5   5        9.53       12.09      1.35 o
   7   5   5      187.60      197.42      4.84 o
   8   5   5       11.65        7.29      3.01 o
   9   5   5       42.50       42.88      2.38 o
  10   5   5       99.50       97.44      4.15 o
  11   5   5       94.25      103.99      9.44 o
  12   5   5       13.29        9.27      4.40 o
  -7   6   5        7.54        9.83      2.28 o
  -6   6   5       57.66       59.81      3.01 o
  -5   6   5       34.96       43.01      2.31 o
  -4   6   5      136.33      142.59      3.50 o
  -3   6   5      190.52      195.94      3.71 o
  -2   6   5       24.20       18.75      1.98 o
  -1   6   5      240.87      226.78      5.09 o
   0   6   5      425.79      366.71     53.15 o
   1   6   5       57.68       53.19      2.00 o
   2   6   5       25.67       24.83      1.59 o
   3   6   5      184.03      212.33      5.34 o
   4   6   5       26.44       57.06      1.94 o
   5   6   5       16.78       -4.05      4.05 o
   6   6   5      327.37      318.90      6.44 o
   7   6   5       14.58       12.96      1.90 o
   8   6   5      180.23      186.95      6.32 o
   9   6   5      105.42      112.20      4.02 o
  10   6   5      515.88      524.36     15.25 o
  11   6   5       98.88       97.73      4.69 o
  -7   7   5       41.16       52.98      4.56 o
  -6   7   5        5.97       21.00      2.37 o
  -5   7   5       39.49       35.43      3.61 o
  -4   7   5        0.28        0.95      2.35 o
  -3   7   5        0.23        1.83      1.76 o
  -2   7   5       61.25       58.70      2.15 o
  -1   7   5      534.30      526.36      6.80 o
   0   7   5        8.83        9.36      1.93 o
   1   7   5        7.15      340.16   2775.08 o
   2   7   5      173.71      178.67      3.35 o
   3   7   5      476.45      521.65      7.78 o
   4   7   5       21.53       39.84      3.36 o
   5   7   5      292.32      286.83      6.90 o
   6   7   5       85.28       77.43      2.63 o
   7   7   5       13.79       13.08      1.67 o
   8   7   5        0.23       -1.26      2.56 o
   9   7   5      396.99      376.03     10.19 o
  10   7   5       56.17       56.10      3.08 o
  11   7   5        2.18       -0.17      2.57 o
  -6   8   5        7.04        4.63      4.07 o
  -5   8   5       30.91       38.72      2.69 o
  -4   8   5        0.05       -1.11      2.07 o
  -3   8   5       22.29       24.39      2.86 o
  -2   8   5      201.38      207.23      4.20 o
  -1   8   5      120.92      116.46      6.87 o
   0   8   5        7.19        8.37      1.43 o
   1   8   5        9.06        9.10      1.26 o
   2   8   5       64.59       60.63      2.34 o
   3   8   5       93.70       90.00      7.39 o
   4   8   5       38.05       38.65      1.87 o
   5   8   5        0.24        2.83      1.58 o
   6   8   5       51.54       56.58      2.40 o
   7   8   5       60.39       48.91      3.94 o
   8   8   5      704.09      689.57     15.75 o
   9   8   5      157.57      148.52      5.00 o
  10   8   5       13.75       14.24      2.13 o
  11   8   5       14.41       13.36      2.23 o
  -5   9   5        0.03        1.68      2.48 o
  -4   9   5       39.83       45.63      2.78 o
  -3   9   5      144.33      166.56      4.27 o
  -2   9   5        3.37        7.78      4.72 o
  -1   9   5      127.14      138.86      5.65 o
   0   9   5        3.98        7.53      1.94 o
   1   9   5       93.71       99.75      3.76 o
   2   9   5       73.04       69.75      2.60 o
   3   9   5        0.21        0.24      1.90 o
   4   9   5        3.88        5.64      2.78 o
   5   9   5        0.98       13.43      1.79 o
   6   9   5      101.24      107.04      3.21 o
   7   9   5      429.88      434.68     13.20 o
   8   9   5      198.14      191.53      5.72 o
   9   9   5        3.04        2.65      2.64 o
  10   9   5       14.48       14.34      2.09 o
  -3  10   5        1.89        4.32      1.94 o
  -2  10   5        9.66        9.71      2.09 o
  -1  10   5       11.98       19.41      4.69 o
   0  10   5      150.14      161.91      3.99 o
   1  10   5       37.66       39.14      2.32 o
   2  10   5       23.00       23.85      2.95 o
   3  10   5        4.72        4.06      2.54 o
   4  10   5       19.00       27.14      2.06 o
   5  10   5       48.64       58.33      2.72 o
   6  10   5      232.97      240.37      5.56 o
   7  10   5       41.95       41.75      3.44 o
   8  10   5        0.79        1.62      2.22 o
   9  10   5        0.74        1.13      3.81 o
  -2  11   5       20.52       26.53      2.39 o
  -1  11   5       66.09       72.88      5.68 o
   0  11   5        0.70       -2.75      2.75 o
   1  11   5        0.37        1.65      2.40 o
   2  11   5       20.13       20.88      2.07 o
   3  11   5        0.14        2.37      2.65 o
   4  11   5       17.61       12.52      2.25 o
   5  11   5      265.35      273.76      6.05 o
   6  11   5      154.17      157.90      4.56 o
   7  11   5        0.27        3.43      2.34 o
   8  11   5        8.05       10.33      2.12 o
   1  12   5       11.99       13.99      2.19 o
   2  12   5        3.64        3.73      2.79 o
   3  12   5       58.76       54.13      3.10 o
   4  12   5      158.00      167.30      4.76 o
   5  12   5       41.46       44.15      2.76 o
   6  12   5       13.25       20.94      2.31 o
  -6 -11   6       18.25       22.62      3.72 o
  -5 -11   6       10.66        1.74      5.01 o
  -4 -11   6        3.53       -2.12      3.89 o
  -3 -11   6        1.98       -3.86      4.24 o
  -2 -11   6      192.28      191.70      6.84 o
  -1 -11   6        3.90        7.86      2.58 o
   0 -11   6       12.15        7.30      3.07 o
   1 -11   6        4.27        4.97      2.81 o
   2 -11   6       13.93       13.00      3.44 o
  -7 -10   6        1.76        1.03      4.45 o
  -6 -10   6       25.82       29.73      3.80 o
  -5 -10   6        4.84        4.71      2.81 o
  -4 -10   6        0.12       -3.80      3.80 o
  -3 -10   6      102.02      108.80      4.73 o
  -2 -10   6       24.36       24.32      3.06 o
  -1 -10   6       21.65       23.79      3.06 o
   0 -10   6       64.19       66.64      4.11 o
   1 -10   6       83.20       80.79      4.57 o
   2 -10   6       35.47       38.44      3.61 o
   3 -10   6       51.96       57.96      4.18 o
   4 -10   6       21.62       23.90      3.41 o
  -8  -9   6        1.77        4.96      2.98 o
  -7  -9   6       24.93       21.38      3.44 o
  -6  -9   6        2.82        5.90      2.65 o
  -5  -9   6       22.36       25.16      3.10 o
  -4  -9   6      235.11      237.15      7.00 o
  -3  -9   6       50.64       48.98      3.38 o
  -2  -9   6       71.67       72.04      3.76 o
  -1  -9   6       26.17       30.37      2.94 o
   0  -9   6      214.40      222.78      6.59 o
   1  -9   6       45.55       48.03      3.30 o
   2  -9   6        8.03        9.73      2.46 o
   3  -9   6       44.90       41.57      4.02 o
   4  -9   6       14.70       13.48      3.10 o
   5  -9   6        0.13        0.24      3.77 o
  -9  -8   6        8.84       -4.58      4.66 o
  -8  -8   6        0.13        1.18      4.15 o
  -7  -8   6       39.47       28.08      3.87 o
  -6  -8   6       11.15       12.58      2.60 o
  -5  -8   6      153.41      142.14      5.45 o
  -4  -8   6       25.47       21.24      2.54 o
  -3  -8   6        0.07        1.60      3.16 o
  -2  -8   6        4.02       -1.69      3.38 o
  -1  -8   6      266.09      257.31      6.48 o
   0  -8   6       28.80       27.72      2.51 o
   1  -8   6       48.40       51.04      3.19 o
   2  -8   6       72.71       70.99      3.87 o
   3  -8   6        1.62        2.14      3.28 o
   4  -8   6        1.82        1.67      2.60 o
   5  -8   6      264.52      274.88      9.46 o
   6  -8   6       44.99       49.87      4.44 o
  -9  -7   6       35.48       28.90      3.75 o
  -8  -7   6        6.03        5.65      2.79 o
  -7  -7   6        2.25        5.17      2.47 o
  -6  -7   6       62.59       54.77      3.71 o
  -5  -7   6       70.83       78.51      3.77 o
  -4  -7   6       18.30       23.18      2.44 o
  -3  -7   6       18.85       17.58      2.49 o
  -2  -7   6      677.30      654.00     11.68 o
  -1  -7   6      463.46      433.40      8.65 o
   0  -7   6       30.28       32.48      2.40 o
   1  -7   6       74.66       71.32      3.35 o
   2  -7   6        4.80        3.97      1.93 o
   3  -7   6        1.36        0.94      2.93 o
   4  -7   6      208.20      220.70      7.28 o
   5  -7   6       81.90       79.73      4.76 o
   6  -7   6       30.95       32.14      3.67 o
   7  -7   6        4.07        4.64      3.10 o
 -10  -6   6       17.15        9.79      3.40 o
  -9  -6   6       40.38       37.29      3.77 o
  -8  -6   6      108.36       97.02      5.02 o
  -7  -6   6      193.00      166.91      6.43 o
  -6  -6   6      143.21      139.36      5.53 o
  -5  -6   6       72.43       71.89      3.47 o
  -4  -6   6        0.45        1.52      1.76 o
  -3  -6   6      741.18      710.18     12.56 o
  -2  -6   6      587.35      597.90     10.45 o
  -1  -6   6        8.89        7.65      1.63 o
   0  -6   6       21.46       20.73      2.08 o
   1  -6   6        0.22        1.76      2.04 o
   2  -6   6      135.82      113.01      4.02 o
   3  -6   6      289.06      282.10      7.79 o
   4  -6   6      131.96      112.11      4.97 o
   5  -6   6       33.77       36.46      3.19 o
   6  -6   6       16.74       18.70      2.93 o
   7  -6   6      124.71      130.45      6.85 o
   8  -6   6       22.53       19.01      3.80 o
 -10  -5   6       43.33       38.28      3.99 o
  -9  -5   6        7.94        9.40      2.79 o
  -8  -5   6       61.21       61.81      3.77 o
  -7  -5   6       22.35       20.19      2.61 o
  -6  -5   6        0.12        0.00      2.76 o
  -5  -5   6       17.03       15.96      2.10 o
  -4  -5   6     1203.42     1121.06     22.45 o
  -3  -5   6      105.87      106.74      3.46 o
  -2  -5   6       31.04       33.63      2.04 o
  -1  -5   6       20.19       19.09      2.14 o
   0  -5   6      378.02      354.88      7.30 o
   1  -5   6       51.83       52.93      2.36 o
   2  -5   6      483.48      474.95     10.31 o
   3  -5   6      317.17      286.77      7.66 o
   4  -5   6        3.37        4.17      2.00 o
   5  -5   6       49.84       49.94      3.17 o
   6  -5   6       99.80      106.72      5.06 o
   7  -5   6       16.54       15.18      3.14 o
   8  -5   6       34.97       40.99      4.09 o
   9  -5   6       16.98       19.50      3.39 o
 -10  -4   6       14.17       10.85      3.12 o
  -9  -4   6        0.64       -1.25      3.70 o
  -8  -4   6       18.10       13.63      2.63 o
  -7  -4   6       14.45       15.22      2.36 o
  -6  -4   6       10.10        9.89      2.11 o
  -5  -4   6      702.36      651.29     15.89 o
  -4  -4   6      996.62      942.90     20.11 o
  -3  -4   6      136.76      134.50      3.85 o
  -2  -4   6       36.09       48.51      2.14 o
  -1  -4   6       67.00       59.40      2.70 o
   0  -4   6        8.74        4.71      1.32 o
   1  -4   6      306.97      302.83      6.53 o
   2  -4   6      359.02      343.42      7.72 o
   3  -4   6      311.56      292.07      7.48 o
   4  -4   6       83.20       86.25      3.62 o
   5  -4   6      549.26      551.75     15.44 o
   6  -4   6      103.11       96.59      4.78 o
   7  -4   6        6.29        3.29      3.55 o
   8  -4   6       37.24       44.48      3.83 o
   9  -4   6       24.92       26.04      3.82 o
  10  -4   6       10.00        9.50      3.40 o
 -10  -3   6        1.44       -1.18      4.15 o
  -9  -3   6       48.22       44.12      3.73 o
  -8  -3   6        1.96        6.48      2.15 o
  -7  -3   6       47.62       44.48      3.03 o
  -6  -3   6      307.45      288.73      8.98 o
  -5  -3   6      361.25      325.17      8.96 o
  -4  -3   6      112.09      109.53      3.91 o
  -3  -3   6       15.50       30.51      2.02 o
  -2  -3   6      591.98      601.44     13.22 o
  -1  -3   6      445.55      488.53     11.21 o
   0  -3   6       95.00       83.51      2.70 o
   1  -3   6     2296.44     2164.62     43.06 o
   2  -3   6      191.21      178.72      4.53 o
   3  -3   6      123.99      119.59      3.79 o
   4  -3   6      987.03      990.65     25.36 o
   5  -3   6      893.06      888.17     24.94 o
   6  -3   6        0.11        2.30      2.58 o
   7  -3   6       26.74       24.51      2.89 o
   8  -3   6       11.87       10.77      2.70 o
   9  -3   6       14.93       12.50      3.09 o
  10  -3   6       35.09       36.01      4.29 o
 -10  -2   6        3.83       10.57      2.79 o
  -9  -2   6       13.02       16.97      2.98 o
  -8  -2   6        2.39        4.33      2.11 o
  -7  -2   6      406.05      367.88     11.71 o
  -6  -2   6      594.47      533.38     15.18 o
  -5  -2   6       53.99       52.25      2.69 o
  -4  -2   6      232.52      189.82      5.33 o
  -3  -2   6      652.58      578.53     13.51 o
  -2  -2   6      645.77      606.90     15.22 o
  -1  -2   6      203.92      244.58      6.84 o
   0  -2   6      585.50      545.52     14.72 o
   1  -2   6       51.39       50.25      2.13 o
   2  -2   6      144.88      145.71      4.08 o
   3  -2   6     1371.62     1291.79     28.56 o
   4  -2   6      393.00      398.60     10.56 o
   5  -2   6       71.22       76.19      3.44 o
   6  -2   6       46.13       46.26      3.04 o
   7  -2   6      571.75      600.34     20.40 o
   8  -2   6        8.73       13.93      2.61 o
   9  -2   6       69.62       71.67      5.26 o
  10  -2   6      108.63      101.52      7.43 o
  11  -2   6        1.58       -1.99      4.46 o
 -10  -1   6        0.81       10.60      2.81 o
  -9  -1   6       13.25       10.50      2.91 o
  -8  -1   6      252.27      224.49      8.21 o
  -7  -1   6      223.00      204.91      7.28 o
  -6  -1   6        0.92        2.24      2.58 o
  -5  -1   6        9.69        9.17      1.65 o
  -4  -1   6     1073.39     1009.08     22.94 o
  -3  -1   6      623.46      576.17     13.79 o
  -2  -1   6      289.64      328.75      9.00 o
  -1  -1   6      409.28      494.98     14.56 o
   0  -1   6       36.64       53.78      2.32 o
   1  -1   6      559.11      534.49     16.10 o
   2  -1   6      240.85      173.87      5.41 o
   3  -1   6     2449.50     2388.05     59.80 o
   4  -1   6      185.83      221.18      6.16 o
   5  -1   6        9.55        9.77      1.60 o
   6  -1   6     1055.00     1085.32     34.19 o
   7  -1   6       41.12       10.40      3.66 o
   8  -1   6       68.14       75.31      4.61 o
   9  -1   6      185.41      184.34     10.40 o
  10  -1   6        2.78        6.38      2.81 o
  11  -1   6       16.89       19.00      3.70 o
 -10   0   6       29.16       23.02      3.74 o
  -9   0   6       48.80       45.80      3.82 o
  -8   0   6      146.47      140.73      5.93 o
  -7   0   6       30.89       35.19      2.93 o
  -6   0   6       34.65       32.57      2.47 o
  -5   0   6       60.41       61.07      2.87 o
  -4   0   6      615.42      564.75     13.15 o
  -3   0   6        2.00        5.20      1.28 o
  -2   0   6       49.51       49.98      2.05 o
  -1   0   6      307.04      312.12      9.66 o
   0   0   6     1095.42     1223.07     39.12 o
   1   0   6       27.88       51.74      2.18 o
   2   0   6     3246.92     3541.61    109.48 o
   3   0   6      108.11      127.94      4.73 o
   4   0   6        0.21        1.47      1.17 o
   5   0   6      911.72      873.66     25.48 o
   6   0   6      266.05      276.69      9.67 o
   7   0   6       29.28       26.53      2.49 o
   8   0   6      175.06      185.56      8.96 o
   9   0   6        7.67       13.35      2.58 o
  10   0   6       33.79       39.46      4.19 o
  11   0   6      119.05      127.35      8.86 o
 -10   1   6       31.49       26.31      4.22 o
  -9   1   6       67.50       70.16      4.61 o
  -8   1   6        8.73       22.03      2.91 o
  -7   1   6        1.08        0.51      3.03 o
  -6   1   6      110.54      115.29      4.49 o
  -5   1   6       99.29       96.24      3.70 o
  -4   1   6      147.95      130.27      4.04 o
  -3   1   6        4.09        1.39      1.97 o
  -2   1   6        9.56       15.52      1.32 o
  -1   1   6      173.08      193.67      5.68 o
   0   1   6     1002.71      904.94     26.53 o
   1   1   6     5054.31     5182.70    154.83 o
   2   1   6      594.60      878.08     28.02 o
   3   1   6      815.69      887.87     29.25 o
   4   1   6     1593.15     1747.30     59.18 o
   5   1   6     2588.97     2595.71     84.64 o
   6   1   6        5.11       10.69      1.74 o
   7   1   6        2.14       -1.44      2.60 o
   8   1   6       97.71       97.00      5.02 o
   9   1   6        0.52        4.29      2.18 o
  10   1   6       88.64       95.25      6.40 o
  11   1   6      106.51      113.47      8.00 o
  12   1   6       18.03       13.86      3.98 o
  -9   2   6        1.22        5.46      3.09 o
  -8   2   6       13.87       17.94      3.11 o
  -7   2   6      187.43      205.11      7.24 o
  -6   2   6      177.47      182.74      6.21 o
  -5   2   6        9.42        7.16      2.00 o
  -4   2   6      139.07      120.00      3.91 o
  -3   2   6        2.99        5.24      1.41 o
  -2   2   6      240.55      204.10      5.17 o
  -1   2   6      987.68      873.79     21.45 o
   0   2   6      477.56      423.26     11.63 o
   1   2   6     1103.21     1148.16     33.21 o
   2   2   6      551.58      601.87     18.95 o
   3   2   6     2337.50     2265.16     73.40 o
   4   2   6     1835.86     1700.34     56.16 o
   5   2   6       38.45       44.96      2.28 o
   6   2   6       79.39       70.02      3.32 o
   7   2   6      300.64      323.13     12.15 o
   8   2   6        9.46       11.20      2.17 o
   9   2   6       38.48       44.83      3.54 o
  10   2   6      275.50      270.40     15.73 o
  11   2   6        0.34       -0.69      3.69 o
  12   2   6       42.13       35.82      4.87 o
  -9   3   6        3.57        2.62      4.52 o
  -8   3   6       21.49       21.97      3.56 o
  -7   3   6       75.44       82.05      4.66 o
  -6   3   6       31.28       42.78      3.28 o
  -5   3   6       30.74       31.65      2.70 o
  -4   3   6      229.78      235.82      6.13 o
  -3   3   6      394.51      363.91      7.67 o
  -2   3   6      266.30      247.49      5.71 o
  -1   3   6     1087.70      971.08     21.01 o
   0   3   6       39.05       40.28      1.83 o
   1   3   6      172.65      167.64      4.61 o
   2   3   6       37.26       44.06      1.91 o
   3   3   6     1036.46      881.63     22.39 o
   4   3   6       23.12       28.46      1.86 o
   5   3   6      347.67      394.36     11.88 o
   6   3   6       30.94       28.51      2.67 o
   7   3   6      135.41      141.98      6.12 o
   8   3   6       49.62       55.06      3.54 o
   9   3   6      477.56      442.24     20.69 o
  10   3   6       12.96       10.40      2.57 o
  11   3   6        9.22        2.76      3.75 o
  12   3   6       54.96       53.26      5.32 o
  -8   4   6      106.03      127.51      6.14 o
  -7   4   6       19.49       34.64      3.77 o
  -6   4   6       40.17       39.83      3.44 o
  -5   4   6      190.82      193.58      6.38 o
  -4   4   6      219.69      218.01      6.13 o
  -3   4   6       80.23       72.19      3.09 o
  -2   4   6      218.42      216.40      5.08 o
  -1   4   6       95.48       84.89      2.84 o
   0   4   6      209.78      199.49      4.85 o
   1   4   6      152.90      148.65      4.03 o
   2   4   6      433.11      401.96      8.83 o
   3   4   6      112.26      128.98      4.05 o
   4   4   6        0.45        0.35      1.96 o
   5   4   6      108.39      114.05      4.27 o
   6   4   6       88.58       87.17      4.01 o
   7   4   6       98.48       93.62      4.54 o
   8   4   6      374.87      368.77     15.64 o
   9   4   6        1.15        0.18      3.60 o
  10   4   6       99.61       98.52      6.85 o
  11   4   6       61.14       62.52      5.58 o
  12   4   6      278.51      226.94     18.92 o
  -8   5   6        3.89        2.18      4.98 o
  -7   5   6       14.89       20.87      3.41 o
  -6   5   6       87.47      101.08      5.10 o
  -5   5   6       30.76       37.47      3.25 o
  -4   5   6       37.80       38.34      3.19 o
  -3   5   6      128.27      143.97      4.43 o
  -2   5   6      125.28      127.41      3.89 o
  -1   5   6        1.17       -0.21      2.19 o
   0   5   6     1146.12     1078.07     20.25 o
   1   5   6     1417.15     1343.00     26.12 o
   2   5   6       25.83       27.84      1.84 o
   3   5   6      474.74      454.23     10.52 o
   4   5   6      207.58      236.35      6.88 o
   5   5   6      352.63      354.31     10.98 o
   6   5   6      288.04      302.23     10.33 o
   7   5   6       70.45       72.92      3.94 o
   8   5   6       29.57       25.52      2.87 o
   9   5   6       38.71       35.44      3.78 o
  10   5   6       88.26       92.41      6.43 o
  11   5   6      252.80      256.24     16.86 o
  12   5   6       25.70       29.28      4.33 o
  -7   6   6       33.63       36.00      4.27 o
  -6   6   6      229.84      264.65      8.84 o
  -5   6   6       31.96       40.92      3.54 o
  -4   6   6       45.30       50.34      3.32 o
  -3   6   6       22.27       19.92      2.42 o
  -2   6   6        0.14       -2.69      2.69 o
  -1   6   6       64.27       62.74      2.81 o
   0   6   6      538.24      519.42     10.21 o
   1   6   6       83.88       77.05      2.93 o
   2   6   6      213.47      215.01      5.51 o
   3   6   6      114.82      117.80      3.82 o
   4   6   6      595.88      635.38     16.11 o
   5   6   6      145.57      112.12      5.37 o
   6   6   6      137.70      139.28      5.43 o
   7   6   6       77.57       66.97      3.69 o
   8   6   6        8.75        3.07      3.47 o
   9   6   6      146.76      152.76      8.49 o
  10   6   6      431.84      421.33     23.02 o
  11   6   6        3.78        3.28      4.59 o
  -6   7   6        1.50        6.97      3.29 o
  -5   7   6        0.16        8.77      2.55 o
  -4   7   6       22.71       25.62      2.95 o
  -3   7   6       24.25       21.22      2.68 o
  -2   7   6       63.40       59.22      3.30 o
  -1   7   6      369.43      379.65      8.29 o
   0   7   6       24.54       22.75      2.21 o
   1   7   6      146.38      135.15      4.27 o
   2   7   6      240.56      230.83      6.16 o
   3   7   6      798.76      803.17     18.07 o
   4   7   6       19.74       37.13      2.65 o
   5   7   6        8.56        8.44      2.05 o
   6   7   6       65.28       54.36      3.26 o
   7   7   6        6.69        3.32      2.53 o
   8   7   6        0.70       -3.26      3.26 o
   9   7   6      411.64      396.48     19.82 o
  10   7   6       90.08       84.53      6.20 o
  11   7   6        0.36        1.25      4.01 o
  -5   8   6       53.03       64.54      4.54 o
  -4   8   6       35.79       37.17      3.73 o
  -3   8   6       17.28       16.49      2.93 o
  -2   8   6       83.12       80.44      4.02 o
  -1   8   6      119.27      115.96      4.40 o
   0   8   6       37.68       42.31      2.75 o
   1   8   6       11.69       11.46      2.05 o
   2   8   6      202.92      197.79      5.83 o
   3   8   6      121.13      122.05      4.66 o
   4   8   6        0.18       -0.58      2.69 o
   5   8   6       51.24       59.26      3.19 o
   6   8   6        6.86        6.51      2.86 o
   7   8   6      118.94      109.39      5.68 o
   8   8   6      531.40      508.68     20.95 o
   9   8   6       61.19       56.79      4.52 o
  10   8   6       72.26       63.16      5.32 o
  11   8   6       26.04       26.51      3.77 o
  -4   9   6        3.56        6.80      3.25 o
  -3   9   6       14.94       12.63      3.09 o
  -2   9   6        0.56        2.92      2.20 o
  -1   9   6       49.85       50.01      3.51 o
   0   9   6       12.99       17.58      2.51 o
   1   9   6      490.37      493.01     11.41 o
   2   9   6      114.89      112.45      4.51 o
   3   9   6        2.86        3.39      1.95 o
   4   9   6       66.57       65.76      3.62 o
   5   9   6       98.07      114.29      4.86 o
   6   9   6       70.98       78.39      4.18 o
   7   9   6      308.43      301.15     11.35 o
   8   9   6      105.02       97.20      5.78 o
   9   9   6       22.55        7.11     12.55 o
  10   9   6        0.22        7.10      2.60 o
  -3  10   6        3.17        5.14      2.75 o
  -2  10   6        0.53        1.86      2.56 o
  -1  10   6        4.77        0.00      3.93 o
   0  10   6      220.66      227.94      7.09 o
   1  10   6       50.46       46.93      3.50 o
   2  10   6       11.06       10.08      2.46 o
   3  10   6        0.12       -2.21      2.98 o
   4  10   6       72.69       77.21      4.19 o
   5  10   6       35.26       38.81      3.40 o
   6  10   6      113.81      118.52      5.54 o
   7  10   6       44.91       42.89      3.65 o
   8  10   6        3.34        2.39      3.97 o
   9  10   6        4.18        3.37      4.14 o
  -1  11   6       62.33       70.59      4.50 o
   0  11   6        3.36        1.53      2.71 o
   1  11   6       35.02       40.96      3.47 o
   2  11   6        9.18        6.57      2.88 o
   3  11   6       63.23       67.73      4.27 o
   4  11   6       45.31       50.77      3.84 o
   5  11   6       38.00       41.84      3.80 o
   6  11   6      103.61       91.74      5.32 o
   7  11   6        0.08        2.99      3.66 o
   8  11   6        0.97        0.24      2.79 o
   1  12   6        7.77        0.48      4.58 o
   2  12   6       45.27       46.34      4.07 o
   3  12   6       54.87       55.89      4.39 o
   4  12   6       37.35       41.74      3.96 o
   5  12   6       25.53       24.23      3.43 o
   6  12   6        0.94       -4.24      4.24 o
  -5 -11   7       66.08       65.75      4.66 o
  -4 -11   7        9.47       11.58      2.99 o
  -3 -11   7        6.50        9.49      2.89 o
  -2 -11   7       71.59       74.55      4.52 o
  -1 -11   7        0.06        3.14      3.70 o
   0 -11   7       16.89       11.13      3.18 o
   1 -11   7        7.23        8.52      2.95 o
  -7 -10   7       17.29       18.37      3.60 o
  -6 -10   7       17.04       25.30      3.70 o
  -5 -10   7        0.08        0.23      2.86 o
  -4 -10   7       12.35       14.10      3.19 o
  -3 -10   7      137.01      142.69      5.57 o
  -2 -10   7       49.93       51.00      3.72 o
  -1 -10   7       36.29       35.60      3.26 o
   0 -10   7       35.13       31.85      3.39 o
   1 -10   7      114.12      110.73      5.43 o
   2 -10   7       30.67       34.51      3.56 o
   3 -10   7        9.55       11.44      3.11 o
   4 -10   7        6.61        6.34      3.19 o
  -8  -9   7        3.04        3.96      4.60 o
  -7  -9   7       11.82       12.79      3.09 o
  -6  -9   7       56.71       52.04      4.17 o
  -5  -9   7        5.90        8.58      2.67 o
  -4  -9   7       59.00       56.39      3.79 o
  -3  -9   7        1.30       -3.46      3.46 o
  -2  -9   7       74.83       77.79      3.87 o
  -1  -9   7       43.88       40.95      3.24 o
   0  -9   7      539.08      513.74     12.43 o
   1  -9   7       10.88        5.03      2.56 o
   2  -9   7        0.78       -0.39      3.26 o
   3  -9   7       18.10       17.63      3.31 o
   4  -9   7        0.90       -3.35      3.97 o
   5  -9   7        5.20       10.18      2.95 o
  -8  -8   7       16.52       14.67      3.58 o
  -7  -8   7      157.13      145.88      6.81 o
  -6  -8   7       19.84       22.76      3.01 o
  -5  -8   7       24.43       23.13      2.86 o
  -4  -8   7       48.66       55.70      3.50 o
  -3  -8   7       14.30        9.63      2.47 o
  -2  -8   7        0.87       -3.30      3.30 o
  -1  -8   7      536.85      514.03     11.18 o
   0  -8   7       59.83       55.81      3.25 o
   1  -8   7       14.78       15.24      2.29 o
   2  -8   7      106.02      100.46      4.57 o
   3  -8   7       16.36       11.60      2.69 o
   4  -8   7        0.30        1.30      2.55 o
   5  -8   7      107.96      107.59      5.91 o
   6  -8   7       16.30       26.64      3.65 o
  -9  -7   7        0.61        1.73      4.32 o
  -8  -7   7       31.64       34.46      3.63 o
  -7  -7   7       37.25       43.91      3.61 o
  -6  -7   7        3.10        3.24      2.42 o
  -5  -7   7      137.42      142.67      5.37 o
  -4  -7   7        1.00        7.36      2.29 o
  -3  -7   7      104.90      112.63      4.11 o
  -2  -7   7      996.85      970.85     17.05 o
  -1  -7   7      401.98      382.97      8.61 o
   0  -7   7       95.61       87.43      3.59 o
   1  -7   7        4.94        3.72      2.02 o
   2  -7   7       19.25       21.87      2.40 o
   3  -7   7        1.11        4.02      1.92 o
   4  -7   7       46.92       52.29      3.59 o
   5  -7   7       91.85       96.13      5.38 o
   6  -7   7       51.69       51.88      4.55 o
   7  -7   7        3.76        0.25      4.71 o
  -9  -6   7      111.18      106.02      5.88 o
  -8  -6   7        9.38       10.60      2.98 o
  -7  -6   7       10.89        7.45      2.81 o
  -6  -6   7       16.97       17.76      2.71 o
  -5  -6   7       12.68       14.63      2.56 o
  -4  -6   7        9.17        8.24      2.24 o
  -3  -6   7      606.32      567.65     11.11 o
  -2  -6   7      508.71      493.98      9.63 o
  -1  -6   7        4.63       -0.12      2.47 o
   0  -6   7       21.59       15.94      1.98 o
   1  -6   7      120.16      108.04      3.96 o
   2  -6   7       12.73       14.82      2.00 o
   3  -6   7       88.87       92.49      4.11 o
   4  -6   7      133.55      121.35      5.50 o
   5  -6   7       37.09       40.60      3.32 o
   6  -6   7        9.46       14.70      2.77 o
   7  -6   7      255.35      264.63     11.95 o
   8  -6   7       15.15       13.56      3.75 o
 -10  -5   7       65.83       65.92      4.96 o
  -9  -5   7       36.78       33.60      3.63 o
  -8  -5   7       27.73       23.58      2.98 o
  -7  -5   7       20.04       15.33      2.62 o
  -6  -5   7       18.87       18.77      2.50 o
  -5  -5   7       22.64       15.74      2.35 o
  -4  -5   7      740.91      701.00     15.14 o
  -3  -5   7      395.97      410.62      8.58 o
  -2  -5   7       26.57       32.46      2.23 o
  -1  -5   7       70.61       62.33      2.63 o
   0  -5   7      869.58      807.20     16.29 o
   1  -5   7       71.14       63.68      2.82 o
   2  -5   7       27.75       23.46      2.09 o
   3  -5   7       96.26       82.00      3.79 o
   4  -5   7        0.13        0.55      2.83 o
   5  -5   7        7.34       -2.53      3.42 o
   6  -5   7      215.76      247.16      9.55 o
   7  -5   7       57.84       63.45      4.64 o
   8  -5   7        0.13        2.94      2.95 o
   9  -5   7        5.08        6.20      3.24 o
 -10  -4   7       29.80       27.28      3.75 o
  -9  -4   7       12.56       10.50      2.87 o
  -8  -4   7       23.55       19.25      2.75 o
  -7  -4   7      116.53      103.69      5.00 o
  -6  -4   7      503.89      454.35     14.32 o
  -5  -4   7      636.55      594.36     15.94 o
  -4  -4   7      547.16      526.88     12.32 o
  -3  -4   7      154.18      162.91      4.44 o
  -2  -4   7       40.97       42.58      2.12 o
  -1  -4   7      213.92      205.28      5.15 o
   0  -4   7       48.53       44.53      2.44 o
   2  -4   7      341.71      317.53      8.11 o
   3  -4   7       34.74       25.24      2.38 o
   4  -4   7       85.79       74.53      3.57 o
   6  -4   7      327.80      339.52     12.60 o
   7  -4   7        2.95        2.83      3.47 o
   8  -4   7       20.46       22.86      3.45 o
   9  -4   7       83.01       88.13      6.65 o
  10  -4   7       14.61       13.79      3.74 o
 -10  -3   7        0.06        3.42      3.80 o
  -9  -3   7        7.12        2.74      4.01 o
  -8  -3   7       42.19       39.79      3.36 o
  -7  -3   7       47.44       39.89      3.24 o
  -6  -3   7      135.70      123.12      5.17 o
  -5  -3   7      261.61      228.36      8.21 o
  -4  -3   7       19.32       25.61      2.57 o
  -3  -3   7        1.71        2.25      1.51 o
  -2  -3   7      382.64      346.77      8.05 o
  -1  -3   7       35.32       39.04      1.93 o
   0  -3   7        0.52       -1.43      1.67 o
   1  -3   7      734.92      667.25     16.03 o
   2  -3   7      262.99      236.25      6.45 o
   3  -3   7       35.98       40.79      2.21 o
   4  -3   7      414.60      394.27     11.85 o
   5  -3   7      667.18      657.51     21.43 o
   6  -3   7       29.31       19.95      2.98 o
   7  -3   7       12.85       17.03      2.75 o
   8  -3   7       86.98       88.61      5.64 o
   9  -3   7       72.89       74.56      6.08 o
  10  -3   7       17.48       21.48      3.75 o
 -10  -2   7        6.18        4.17      4.24 o
  -9  -2   7      114.43      103.29      5.56 o
  -8  -2   7       16.35       11.55      2.66 o
  -7  -2   7      120.06      103.81      4.92 o
  -6  -2   7      135.95      123.10      5.08 o
  -5  -2   7       85.36       78.98      3.61 o
  -4  -2   7      631.26      554.33     13.41 o
  -3  -2   7      635.48      574.49     13.19 o
  -2  -2   7      981.99      972.91     23.59 o
  -1  -2   7      504.76      483.92     12.56 o
   0  -2   7        5.48        7.03      1.50 o
   1  -2   7      139.92      135.59      4.47 o
   3  -2   7      855.83      432.96     14.00 o
   5  -2   7      147.67      131.77      5.29 o
   6  -2   7       27.72       30.25      2.56 o
   7  -2   7      851.87      881.33     33.97 o
   8  -2   7       63.33       65.73      4.82 o
   9  -2   7        2.35        5.27      2.84 o
  10  -2   7        2.21        2.77      2.85 o
  11  -2   7        8.63        7.07      3.28 o
 -10  -1   7       40.92       45.19      4.21 o
  -9  -1   7       77.87      373.51     95.54 o
  -7  -1   7      158.10      144.44      6.20 o
  -6  -1   7        7.17        7.45      2.00 o
  -5  -1   7       21.26       18.07      2.04 o
  -4  -1   7      150.95      150.68      4.65 o
  -3  -1   7      206.20      186.97      5.20 o
  -2  -1   7      420.34      445.17     11.55 o
  -1  -1   7      168.78      163.22      5.10 o
   0  -1   7     2394.96     2523.31     72.61 o
   1  -1   7      731.59      699.29     21.54 o
   2  -1   7      685.73      667.67     21.35 o
   3  -1   7     1779.91     1760.77     54.99 o
   4  -1   7       49.93       39.01      2.21 o
   5  -1   7       71.59       65.69      3.16 o
   6  -1   7      892.75      921.40     33.97 o
   7  -1   7      235.38      190.62      9.43 o
   8  -1   7        2.30        2.72      3.20 o
   9  -1   7        0.83        1.17      3.89 o
  10  -1   7        0.53       -4.12      4.12 o
  11  -1   7        0.19       -2.01      4.39 o
 -10   0   7       23.55       21.41      3.66 o
  -9   0   7        0.15        1.11      3.87 o
  -8   0   7       17.98       19.24      2.99 o
  -7   0   7        1.20        7.51      2.24 o
  -6   0   7        3.93        0.57      2.55 o
  -5   0   7      198.63      196.83      6.35 o
  -4   0   7     1271.64     1139.67     26.87 o
  -3   0   7       49.41       37.13      2.04 o
  -2   0   7       50.92       50.17      2.21 o
  -1   0   7     1362.48     1290.23     37.10 o
   0   0   7      358.91      356.95     11.38 o
   1   0   7       13.78       19.24      1.40 o
   2   0   7     1928.64     2093.38     67.91 o
   3   0   7        7.03       -0.44      2.31 o
   4   0   7       36.66       33.73      2.08 o
   5   0   7     1074.43     1065.96     33.88 o
   6   0   7      391.33      402.83     15.66 o
   7   0   7       81.38       90.93      4.86 o
   8   0   7       36.18       33.79      3.38 o
   9   0   7       35.89       44.67      4.38 o
  10   0   7        4.45        2.77      3.11 o
  11   0   7      114.30      131.10     11.23 o
  -9   1   7        1.30        1.18      4.42 o
  -8   1   7        8.44       17.41      2.79 o
  -7   1   7        0.21       -1.24      2.90 o
  -6   1   7      124.40      118.49      5.01 o
  -5   1   7      134.21      129.38      4.66 o
  -4   1   7       26.03       19.00      1.99 o
  -3   1   7        1.51        2.23      1.45 o
  -2   1   7     2262.93     2094.99     48.08 o
  -1   1   7       96.74      161.09      4.89 o
   0   1   7      173.69      321.57      9.64 o
   1   1   7      146.84      123.84      4.36 o
   2   1   7      310.10      439.37     14.69 o
   3   1   7      490.13      542.66     18.81 o
   4   1   7     1838.06     1964.33     70.40 o
   5   1   7     2220.51     2298.02     87.57 o
   6   1   7        5.58       -1.87      2.35 o
   7   1   7       80.10       83.75      4.67 o
   8   1   7      112.14      114.45      7.02 o
   9   1   7        2.50       16.22      2.86 o
  10   1   7      180.91      194.33     13.56 o
  11   1   7       76.08       80.48      7.18 o
  -9   2   7        9.04        6.04      3.30 o
  -8   2   7        1.79        3.98      2.81 o
  -7   2   7       24.24       23.97      2.96 o
  -6   2   7      162.73      171.09      6.33 o
  -5   2   7        2.84        4.75      2.04 o
  -4   2   7      107.39      100.22      3.66 o
  -3   2   7      236.42      240.03      5.98 o
  -2   2   7      981.10      929.01     19.97 o
  -1   2   7       97.15      110.83      3.61 o
   0   2   7      274.25      244.19      7.02 o
   1   2   7     1627.25     1598.72     47.35 o
   2   2   7      202.44      312.92     10.66 o
   3   2   7      693.03      646.30     23.93 o
   4   2   7     1697.18     1548.55     61.25 o
   5   2   7      567.67      520.53     21.29 o
   6   2   7      333.28      324.49     12.90 o
   7   2   7      322.73      331.19     13.49 o
   8   2   7       24.45       27.76      2.81 o
   9   2   7       42.86       53.79      4.16 o
  10   2   7      169.25      164.67     11.59 o
  11   2   7        1.03        3.63      4.09 o
  12   2   7        8.55       13.69      3.52 o
  -9   3   7        3.67       -1.09      4.91 o
  -8   3   7       19.93       21.90      3.51 o
  -7   3   7      148.82      167.05      6.81 o
  -6   3   7        6.29       13.56      2.59 o
  -5   3   7        4.01        5.64      2.11 o
  -4   3   7      160.59      159.44      5.15 o
  -3   3   7      825.44      813.55     15.92 o
  -2   3   7        9.63       11.65      2.13 o
  -1   3   7       48.64       42.68      2.00 o
   0   3   7      104.20       94.10      3.10 o
   1   3   7      666.51      647.97     18.20 o
   2   3   7      776.19      706.97     21.29 o
   3   3   7     2933.89     2774.22     85.38 o
   4   3   7      321.84      281.51      9.62 o
   5   3   7      480.20      462.52     15.15 o
   6   3   7      647.18      688.30     25.74 o
   7   3   7      725.52      720.46     31.80 o
   8   3   7        4.69        7.37      2.07 o
   9   3   7      204.09      195.68     11.43 o
  10   3   7       34.44       30.96      3.37 o
  11   3   7        8.29        0.99      3.80 o
  12   3   7       30.56       31.94      4.35 o
  -8   4   7       21.99       29.28      3.91 o
  -7   4   7        0.14        4.16      4.42 o
  -6   4   7        8.39       12.45      2.82 o
  -5   4   7      220.97      238.12      7.63 o
  -4   4   7      297.39      300.62      8.00 o
  -3   4   7       23.29       28.41      2.39 o
  -2   4   7      166.29      144.95      4.15 o
  -1   4   7      399.73      357.82      7.81 o
   0   4   7      714.62      635.35     14.33 o
   1   4   7      404.54      357.85      9.06 o
   2   4   7      351.53      321.78      8.68 o
   3   4   7      128.48      135.78      4.54 o
   4   4   7      140.84      125.46      4.44 o
   5   4   7      391.54      410.55     13.59 o
   6   4   7      561.37      572.33     21.56 o
   7   4   7       32.43       28.06      2.63 o
   8   4   7       92.04       93.00      6.01 o
   9   4   7       99.76      100.16      7.04 o
  10   4   7       80.14       83.13      6.75 o
  11   4   7       79.82       82.20      8.00 o
  12   4   7      269.96      209.43     21.27 o
  -7   5   7        0.04        3.77      3.98 o
  -6   5   7       44.72       50.88      4.27 o
  -5   5   7       50.99       52.30      3.73 o
  -4   5   7       17.68       12.68      2.86 o
  -3   5   7       56.00       52.75      3.07 o
  -2   5   7      295.71      280.93      6.46 o
  -1   5   7      211.68      185.14      4.94 o
   0   5   7      379.98      339.69      8.07 o
   1   5   7      377.67      344.36      8.33 o
   2   5   7       16.66       15.84      1.55 o
   3   5   7     1153.14     1073.26     27.33 o
   4   5   7        9.53        7.51      1.64 o
   5   5   7     1125.61     1107.16     35.98 o
   6   5   7      109.52      109.60      5.11 o
   7   5   7       11.85       18.98      2.12 o
   8   5   7      118.74      106.46      6.70 o
   9   5   7        4.10       -4.19      4.19 o
  10   5   7      113.75      117.02      8.98 o
  11   5   7      287.24      297.14     22.89 o
  12   5   7       13.24       21.38      4.10 o
  -7   6   7       47.82       53.87      4.61 o
  -6   6   7      138.61      153.67      6.95 o
  -5   6   7       10.17       21.07      3.37 o
  -4   6   7        4.96        3.33      3.70 o
  -3   6   7       31.85       33.57      2.77 o
  -2   6   7      167.58      164.17      4.93 o
  -1   6   7       85.72       85.98      3.31 o
   0   6   7      139.01      133.65      4.17 o
   1   6   7       19.29       17.80      1.81 o
   2   6   7       46.80       43.45      2.59 o
   3   6   7       16.68       19.41      2.00 o
   4   6   7     1310.70     1289.23     36.68 o
   6   6   7        6.94        4.61      1.95 o
   7   6   7       65.37       61.81      3.81 o
   8   6   7       36.93       31.66      3.27 o
   9   6   7       34.76       34.88      3.69 o
  10   6   7      254.40      248.89     19.00 o
  11   6   7        3.12        2.29      4.20 o
  -6   7   7        1.42       -1.06      4.73 o
  -5   7   7        7.00        4.64      5.03 o
  -4   7   7       66.48       66.37      4.33 o
  -3   7   7       75.46       70.43      3.85 o
  -2   7   7       92.26       87.27      4.05 o
  -1   7   7       37.85       42.80      2.73 o
   0   7   7        6.41        6.99      1.81 o
   1   7   7       44.17       28.89      2.80 o
   2   7   7      312.19      301.63      8.31 o
   3   7   7      897.28      865.78     22.60 o
   4   7   7       67.84       64.08      3.29 o
   5   7   7       21.69       20.77      2.29 o
   6   7   7      150.59      150.82      6.49 o
   7   7   7      123.93      115.79      6.33 o
   8   7   7       51.16       49.27      3.87 o
   9   7   7      166.55      148.14     10.49 o
  10   7   7       89.05       80.62      7.37 o
  11   7   7        5.12        4.76      2.86 o
  -5   8   7       74.88       84.89      5.43 o
  -4   8   7      162.79      176.31      6.85 o
  -3   8   7       27.03       27.25      3.28 o
  -2   8   7        0.18       -1.44      3.09 o
  -1   8   7        0.17        0.82      2.74 o
   0   8   7       60.96       55.53      3.23 o
   1   8   7       26.36       22.43      2.59 o
   2   8   7      237.55      236.53      7.02 o
   3   8   7       55.27       54.06      3.12 o
   4   8   7        0.77        2.22      2.72 o
   5   8   7      157.78      162.25      6.41 o
   6   8   7      119.33      118.22      5.75 o
   7   8   7      101.61       93.47      5.51 o
   8   8   7      185.62      171.28      9.57 o
   9   8   7      110.30       91.64      7.02 o
  10   8   7       13.41       16.43      3.00 o
  11   8   7       17.86        9.45      3.37 o
  -4   9   7        0.84        7.92      3.06 o
  -3   9   7        0.12        0.89      3.63 o
  -2   9   7        1.35        3.41      2.43 o
  -1   9   7        0.07       -0.55      2.98 o
   0   9   7       42.65       43.45      3.24 o
   1   9   7      460.77      467.07     11.87 o
   2   9   7       31.78       29.98      2.78 o
   3   9   7        3.24        2.11      2.93 o
   4   9   7       51.12       55.31      3.42 o
   5   9   7      188.96      191.39      7.19 o
   6   9   7        9.58       14.47      2.86 o
   7   9   7       60.67       58.97      4.19 o
   8   9   7       31.74       27.08      3.41 o
   9   9   7       21.11       13.18      3.09 o
  10   9   7        0.30       -3.27      3.95 o
  -3  10   7        9.73        5.55      3.26 o
  -2  10   7        0.10        2.45      3.94 o
  -1  10   7        5.02       -1.45      3.78 o
   0  10   7      199.10      213.32      7.00 o
   1  10   7       97.82       92.77      4.52 o
   2  10   7       23.26       18.93      2.76 o
   3  10   7        2.65       -0.74      3.36 o
   4  10   7      171.48      170.90      6.58 o
   5  10   7       50.41       58.17      4.04 o
   6  10   7       16.19       19.75      2.88 o
   7  10   7       23.13       22.10      3.06 o
   9  10   7       21.77       13.79      3.93 o
  -1  11   7       28.97       35.16      3.58 o
   0  11   7       10.03       10.03      2.73 o
   1  11   7       22.44       26.90      3.02 o
   2  11   7       47.43       51.82      3.75 o
   3  11   7      247.90      265.77      8.76 o
   4  11   7       39.15       38.92      3.64 o
   5  11   7        0.14        0.75      2.60 o
   6  11   7       77.38       74.98      4.68 o
   7  11   7        8.83       12.20      3.09 o
   8  11   7        0.45        0.94      4.06 o
   2  12   7       69.87       68.63      4.70 o
   3  12   7        9.59       16.11      2.91 o
   4  12   7        0.96       -3.73      3.97 o
   5  12   7        5.65        3.20      2.91 o
  -4 -11   8        3.24       10.20      2.99 o
  -3 -11   8        4.47       10.24      2.81 o
  -2 -11   8       21.77       25.21      3.16 o
  -1 -11   8       16.21        9.62      3.26 o
   0 -11   8        2.79        0.46      3.73 o
   1 -11   8       28.47       25.85      3.73 o
  -6 -10   8       25.13       31.19      4.04 o
  -5 -10   8      105.98      102.83      5.70 o
  -4 -10   8       44.45       41.53      3.80 o
  -3 -10   8       53.14       49.38      3.85 o
  -2 -10   8       28.64       32.67      3.28 o
  -1 -10   8        8.28        1.63      4.06 o
   0 -10   8       27.25       26.87      3.17 o
   1 -10   8       82.74       80.82      4.64 o
   2 -10   8       11.40       11.03      2.98 o
   3 -10   8        0.04        2.35      3.92 o
  -7  -9   8        2.70        3.31      4.55 o
  -6  -9   8       94.02       97.91      5.48 o
  -5  -9   8        4.61        2.42      2.80 o
  -4  -9   8      118.78      113.57      5.27 o
  -3  -9   8      104.58      110.90      4.84 o
  -2  -9   8        0.44        2.69      2.33 o
  -1  -9   8       16.89       18.76      2.74 o
   0  -9   8      241.65      226.97      7.49 o
   1  -9   8        1.32       -2.61      3.53 o
   2  -9   8        9.90        7.14      2.62 o
   3  -9   8        1.20       -1.46      3.58 o
   4  -9   8       57.62       58.15      4.59 o
   5  -9   8       16.96       22.34      3.68 o
  -8  -8   8        3.48        0.76      4.81 o
  -7  -8   8      173.77      172.67      7.59 o
  -6  -8   8       38.11       39.52      3.61 o
  -5  -8   8        0.08        5.13      2.36 o
  -4  -8   8       27.45       31.28      3.02 o
  -3  -8   8       15.52       17.67      2.95 o
  -2  -8   8       51.25       47.92      3.33 o
  -1  -8   8      413.57      402.92     10.07 o
   0  -8   8       73.46       63.50      3.69 o
   1  -8   8       15.18       11.43      2.55 o
   2  -8   8       50.82       46.75      3.53 o
   3  -8   8       49.91       50.05      3.75 o
   4  -8   8        0.39        7.62      2.35 o
   5  -8   8        7.76        6.20      2.88 o
   6  -8   8        2.73       -0.25      4.73 o
  -9  -7   8        5.83        3.59      3.16 o
  -8  -7   8      207.33      194.26      8.64 o
  -7  -7   8       86.19       90.61      5.17 o
  -6  -7   8        0.12        1.90      2.37 o
  -5  -7   8      154.04      152.24      5.91 o
  -4  -7   8       35.73       44.41      3.09 o
  -3  -7   8        4.20        6.22      2.15 o
  -2  -7   8       79.02       73.21      3.53 o
  -1  -7   8       22.90       22.62      2.36 o
   0  -7   8      146.72      139.28      4.89 o
   1  -7   8      122.87      113.80      4.64 o
   2  -7   8      202.36      182.79      6.62 o
   3  -7   8        0.23       -0.50      2.77 o
   4  -7   8       10.84        8.49      2.54 o
   5  -7   8       54.78       53.85      4.38 o
   6  -7   8        0.61        3.64      3.82 o
   7  -7   8       24.59       26.43      4.19 o
  -9  -6   8      156.34      128.89      7.05 o
  -8  -6   8       41.86       42.37      3.92 o
  -7  -6   8        0.46       -3.66      3.66 o
  -6  -6   8       49.83       40.95      3.56 o
  -5  -6   8      184.66      192.00      6.80 o
  -4  -6   8        3.39        7.60      1.96 o
  -3  -6   8      264.14      258.31      6.53 o
  -2  -6   8      358.34      358.06      8.21 o
  -1  -6   8       29.41       24.56      2.53 o
   0  -6   8        3.12        1.66      2.65 o
   1  -6   8      415.61      400.28     10.74 o
   2  -6   8        5.68        6.75      1.79 o
   3  -6   8       92.70       89.95      4.31 o
   4  -6   8       69.81       58.36      3.96 o
   5  -6   8        0.72        2.91      2.32 o
   6  -6   8       12.66       22.58      3.14 o
   7  -6   8      199.16      200.19     10.73 o
   8  -6   8        3.34        2.54      3.56 o
  -9  -5   8       88.59       77.53      5.17 o
  -8  -5   8        2.51       -0.62      3.54 o
  -7  -5   8        0.83        3.25      2.30 o
  -6  -5   8       58.33       60.82      3.76 o
  -5  -5   8       15.03       18.17      2.33 o
  -4  -5   8      149.67      144.39      4.94 o
  -3  -5   8      435.88      462.62      9.82 o
  -2  -5   8       36.20       51.52      2.78 o
  -1  -5   8       86.58       84.65      3.27 o
   0  -5   8     1579.04     1500.23     33.13 o
   1  -5   8       42.01       41.58      2.55 o
   2  -5   8      297.44      261.44      7.98 o
   3  -5   8        3.66        1.47      1.83 o
   4  -5   8       95.31       93.41      4.56 o
   5  -5   8       24.19       19.97      2.91 o
   6  -5   8      205.42      196.90      9.03 o
   7  -5   8       45.45       57.65      4.77 o
   8  -5   8       15.24       13.64      3.34 o
   9  -5   8       19.99       20.40      4.13 o
  -9  -4   8        1.12        0.00      3.65 o
  -8  -4   8       19.31       18.68      2.77 o
  -7  -4   8      125.15      108.77      5.65 o
  -6  -4   8       21.53       18.23      2.53 o
  -5  -4   8       13.82       11.52      2.19 o
  -4  -4   8      208.06      205.24      6.13 o
  -3  -4   8       33.70       63.75      2.86 o
  -2  -4   8        6.85        7.25      1.61 o
  -1  -4   8      345.50      320.68      7.60 o
   0  -4   8      340.44      330.58      8.47 o
   1  -4   8      205.39      176.47      5.45 o
   2  -4   8      143.59      131.67      4.68 o
   3  -4   8      456.63      420.31     12.73 o
   4  -4   8       96.67       94.48      4.38 o
   5  -4   8      178.58      188.07      7.88 o
   6  -4   8      159.50      152.15      7.48 o
   7  -4   8       64.41       67.56      4.74 o
   8  -4   8       30.12       32.07      3.75 o
   9  -4   8      115.27      111.80      8.89 o
  -9  -3   8        5.44       10.07      2.80 o
  -8  -3   8      104.78      104.11      5.54 o
  -7  -3   8       47.79       46.31      3.27 o
  -6  -3   8       60.83       50.90      3.40 o
  -5  -3   8      104.27       95.42      4.10 o
  -4  -3   8       75.66       73.95      3.37 o
  -3  -3   8        0.48        8.33      1.46 o
  -2  -3   8      565.50      523.51     11.59 o
  -1  -3   8      164.15      169.43      4.82 o
   0  -3   8      265.68      240.37      6.98 o
   1  -3   8        2.84        6.40      1.44 o
   2  -3   8     1711.16     1571.58     43.74 o
   3  -3   8       85.46       80.89      3.46 o
   4  -3   8      229.40      207.64      7.46 o
   5  -3   8      203.01      182.92      7.60 o
   6  -3   8       30.58       23.71      3.03 o
   7  -3   8       15.51       17.95      2.89 o
   8  -3   8      239.30      246.49     13.63 o
   9  -3   8      109.20      115.20      8.93 o
  10  -3   8        0.56        3.80      4.37 o
  -9  -2   8       99.53       98.85      5.59 o
  -8  -2   8       14.69       13.86      2.63 o
  -7  -2   8        2.92       -1.67      3.49 o
  -6  -2   8       81.76       68.98      3.80 o
  -5  -2   8      415.39      384.12     11.79 o
  -4  -2   8      165.38      158.83      5.05 o
  -3  -2   8      316.13      304.75      7.65 o
  -2  -2   8      286.54      264.38      6.90 o
  -1  -2   8       61.87       89.49      3.17 o
   0  -2   8       56.62       60.95      2.59 o
   1  -2   8      845.60      825.03     24.63 o
   2  -2   8      247.14      227.31      7.70 o
   3  -2   8      456.97      441.25     14.37 o
   4  -2   8      297.10      287.90      9.80 o
   5  -2   8        7.01        6.66      1.69 o
   6  -2   8       22.19       15.27      2.30 o
   7  -2   8      720.18      738.28     32.44 o
   8  -2   8      232.52      255.17     14.15 o
   9  -2   8       32.12       28.93      3.94 o
  10  -2   8        4.33        2.12      4.07 o
  -9  -1   8       71.45       64.38      4.81 o
  -8  -1   8        0.06       -1.55      3.42 o
  -7  -1   8       31.96       30.14      2.84 o
  -6  -1   8        5.71        6.64      2.00 o
  -5  -1   8        1.44        0.64      2.61 o
  -4  -1   8        7.47        9.32      1.62 o
  -3  -1   8      295.32      274.68      7.05 o
  -2  -1   8      185.03      214.58      6.01 o
  -1  -1   8      251.78      251.98      7.41 o
   0  -1   8     2026.79     1931.78     56.13 o
   1  -1   8     1764.64     1772.46     55.42 o
   2  -1   8      260.31      233.19      8.42 o
   3  -1   8      499.80      452.87     16.45 o
   4  -1   8        0.35        0.92      1.83 o
   5  -1   8        9.47       14.25      1.67 o
   6  -1   8      413.57      430.08     18.35 o
   7  -1   8      448.32      440.95     20.76 o
   8  -1   8      122.19      117.28      7.44 o
   9  -1   8       22.41       32.03      4.01 o
  10  -1   8       21.08       20.74      3.89 o
  11  -1   8       42.42       41.17      6.55 o
  -9   0   8        0.16        1.86      3.96 o
  -8   0   8        5.94       10.11      2.51 o
  -7   0   8       96.56       92.34      4.91 o
  -6   0   8       13.54       15.52      2.26 o
  -5   0   8      132.80      122.25      4.76 o
  -4   0   8       64.13       58.23      2.85 o
  -3   0   8      514.84      484.17     11.42 o
  -2   0   8      134.36      122.20      3.90 o
  -1   0   8     2833.34     2742.06     74.13 o
   0   0   8     2388.49     2657.06     79.70 o
   1   0   8      135.16      177.91      6.32 o
   2   0   8       29.10       29.18      1.91 o
   3   0   8       81.57       90.29      4.08 o
   4   0   8       78.74       83.34      4.03 o
   5   0   8      599.53      584.57     22.35 o
   6   0   8      113.85      123.94      5.94 o
   7   0   8       93.66       89.32      5.36 o
   8   0   8        7.81        5.77      2.28 o
   9   0   8      135.21      144.34     12.43 o
  10   0   8       25.06       26.73      4.47 o
  11   0   8       21.35       18.86      4.22 o
  -9   1   8        0.93        1.72      3.96 o
  -8   1   8       75.67       77.58      4.85 o
  -7   1   8       20.47       19.75      2.84 o
  -6   1   8       36.68       37.57      3.09 o
  -5   1   8       45.62       42.75      2.86 o
  -4   1   8        2.44        9.38      1.60 o
  -3   1   8        4.17        4.63      1.63 o
  -2   1   8     1695.30     1599.64     36.45 o
  -1   1   8      309.48      371.79     10.05 o
   0   1   8       79.67      168.90      5.48 o
   1   1   8      297.45      289.97      9.59 o
   2   1   8     1654.60     1742.70     58.79 o
   3   1   8        5.46       14.63      1.57 o
   4   1   8     1277.23     1440.88     55.01 o
   5   1   8      775.59      890.58     36.72 o
   6   1   8       34.82       32.76      2.47 o
   7   1   8       94.02       96.07      5.90 o
   8   1   8       84.25       87.83      6.27 o
   9   1   8       88.74      108.67      9.91 o
  10   1   8       74.84       81.08      8.43 o
  11   1   8       16.54       18.95      3.95 o
  -9   2   8       28.01       30.38      3.72 o
  -8   2   8        7.98        7.17      3.00 o
  -7   2   8       23.87       20.87      3.07 o
  -6   2   8       47.24       46.90      3.35 o
  -5   2   8        0.13        2.79      2.03 o
  -4   2   8        8.25        9.81      1.88 o
  -3   2   8      959.18      948.06     20.26 o
  -2   2   8     3681.87     3391.15     68.34 o
  -1   2   8      140.75      134.59      4.27 o
   1   2   8       72.25       76.94      3.07 o
   2   2   8        1.77       35.30      1.97 o
   3   2   8      424.39      409.84     16.06 o
   4   2   8      898.96      920.39     38.32 o
   5   2   8      566.77      572.57     24.50 o
   6   2   8       66.44       68.34      3.79 o
   7   2   8      386.10      408.87     17.41 o
   8   2   8      347.06      339.90     18.67 o
   9   2   8       17.46       23.06      3.04 o
  10   2   8      107.19      115.90      9.65 o
  11   2   8       22.75       26.24      4.18 o
  12   2   8       11.76       12.55      3.77 o
  -8   3   8        0.05        1.73      4.38 o
  -7   3   8        3.04        3.47      2.82 o
  -6   3   8       30.18       34.79      3.19 o
  -5   3   8        9.84       12.89      2.21 o
  -4   3   8      256.82      252.88      7.15 o
  -3   3   8      731.16      682.01     13.90 o
  -2   3   8        5.26        5.67      1.93 o
  -1   3   8       29.78       19.72      2.10 o
   0   3   8      583.65      514.88     13.53 o
   1   3   8       34.28       34.55      1.83 o
   2   3   8       60.59       57.02      2.67 o
   3   3   8      604.40      551.57     20.49 o
   4   3   8      202.72      158.05      6.86 o
   5   3   8      387.30      353.29     13.81 o
   6   3   8      966.04      910.24     36.54 o
   7   3   8     1008.07     1030.44     53.01 o
   8   3   8        0.16       -1.18      2.76 o
   9   3   8       35.22       39.88      3.89 o
  10   3   8       50.33       44.92      4.85 o
  11   3   8        6.42       17.37      3.14 o
  12   3   8       42.14       37.33      5.46 o
  -8   4   8        0.12        1.62      4.53 o
  -7   4   8       22.74       26.91      3.64 o
  -6   4   8        3.28       11.53      2.93 o
  -5   4   8      204.45      214.50      7.52 o
  -4   4   8      386.28      390.70     10.11 o
  -3   4   8        3.49        1.63      2.78 o
  -2   4   8      463.90      443.30      9.08 o
  -1   4   8      336.68      315.55      7.41 o
   0   4   8      430.04      399.83     10.17 o
   1   4   8       99.95       91.44      3.44 o
   2   4   8      224.95      208.54      6.85 o
   3   4   8      303.64      288.09      9.71 o
   4   4   8      294.98      267.66      9.49 o
   5   4   8      410.00      400.51     14.52 o
   6   4   8      452.04      482.81     20.42 o
   7   4   8       18.65       22.25      2.45 o
   8   4   8       31.42       25.81      2.84 o
   9   4   8      216.48      200.63     17.04 o
  10   4   8        0.88        6.25      3.05 o
  11   4   8       57.45       56.60      6.78 o
  12   4   8       81.71       60.14      8.32 o
  -7   5   8       39.61       42.10      4.17 o
  -6   5   8       88.41      103.90      5.57 o
  -5   5   8      229.07      247.90      8.53 o
  -4   5   8        2.16       -3.47      3.77 o
  -3   5   8       10.49       12.18      2.22 o
  -2   5   8      127.85      131.40      4.22 o
  -1   5   8      420.39      395.99      8.89 o
   0   5   8       78.53       50.02      3.57 o
   1   5   8        4.16        4.47      1.51 o
   2   5   8       55.97       53.79      2.51 o
   3   5   8       52.24       55.06      2.72 o
   4   5   8      319.50      318.53     10.71 o
   5   5   8     2002.87     1870.86     66.09 o
   6   5   8       14.95       10.16      2.03 o
   7   5   8        8.54        6.02      2.01 o
   8   5   8      340.98      321.48     19.36 o
   9   5   8       86.13       74.57      7.31 o
  10   5   8       16.52       16.24      3.41 o
  11   5   8      115.71      116.25     11.83 o
  12   5   8        0.95        3.33      4.56 o
  -6   6   8       42.31       54.92      4.45 o
  -5   6   8        4.40        3.61      3.16 o
  -4   6   8       37.88       37.03      3.30 o
  -3   6   8       30.32       31.38      2.80 o
  -2   6   8      373.70      363.66      8.48 o
  -1   6   8        7.74        8.42      2.14 o
   0   6   8        0.15       -1.20      2.25 o
   1   6   8      227.43      212.47      6.35 o
   2   6   8       23.61       40.72      2.58 o
   3   6   8       34.61       42.67      2.56 o
   4   6   8     1050.97      990.75     31.93 o
   5   6   8      135.96      120.09      5.58 o
   6   6   8        0.39       -1.26      2.63 o
   7   6   8      201.12      189.69      9.70 o
   8   6   8      162.60      148.56      9.52 o
   9   6   8        1.28        2.38      2.84 o
  10   6   8       90.87       79.59      9.10 o
  11   6   8        2.56        0.25      4.25 o
  -6   7   8        4.44        3.68      3.31 o
  -5   7   8       14.20       15.23      3.28 o
  -4   7   8        8.26        6.22      2.97 o
  -3   7   8       81.11       86.92      4.07 o
  -2   7   8      109.51      110.49      4.52 o
  -1   7   8        1.17       -1.20      3.03 o
   0   7   8       43.56       39.87      2.65 o
   1   7   8        6.17        2.19      3.11 o
   2   7   8      243.51      222.68      7.37 o
   3   7   8      477.37      438.60     13.53 o
   5   7   8      381.93      366.99     13.77 o
   6   7   8      160.36      164.22      7.72 o
   7   7   8      478.86      474.50     22.39 o
   8   7   8        0.66        2.11      2.11 o
   9   7   8        0.36        2.30      2.12 o
  10   7   8       77.66       70.08      8.03 o
  11   7   8        0.38       -4.23      4.23 o
  -5   8   8       29.30       29.97      4.19 o
  -4   8   8      102.82       98.41      5.60 o
  -3   8   8        0.32        2.88      3.85 o
  -2   8   8       34.45       31.84      3.11 o
  -1   8   8        0.17        0.84      2.99 o
   0   8   8       56.02       51.98      3.30 o
   1   8   8       58.34       51.58      3.41 o
   2   8   8      148.80      141.71      5.31 o
   3   8   8       96.95       93.84      4.24 o
   4   8   8        5.99       10.24      2.15 o
   5   8   8      157.90      159.60      6.97 o
   6   8   8      396.18      392.37     16.10 o
   7   8   8        0.25       -3.37      3.37 o
   8   8   8        0.55       -2.73      3.36 o
   9   8   8       49.41       38.23      4.28 o
  10   8   8        0.24        1.95      2.31 o
  11   8   8        6.75        9.33      3.05 o
  -4   9   8        0.12       -3.30      4.22 o
  -3   9   8        0.71       -0.69      4.26 o
  -2   9   8       23.93       26.61      3.12 o
  -1   9   8       57.50       52.41      3.76 o
   0   9   8       32.87       31.04      3.21 o
   1   9   8       94.89       92.86      4.43 o
   2   9   8       21.46       21.39      2.52 o
   3   9   8        0.08       -2.87      2.87 o
   4   9   8       52.67       53.38      3.59 o
   5   9   8      324.97      326.29     12.25 o
   6   9   8        4.70       10.10      2.43 o
   7   9   8        0.36       -3.44      3.44 o
   8   9   8       38.04       35.03      3.80 o
   9   9   8       22.42       13.32      3.28 o
  10   9   8        8.13        6.87      2.79 o
  -2  10   8       33.12       33.30      3.68 o
  -1  10   8       10.97       13.62      2.91 o
   0  10   8       17.47       15.83      3.09 o
   1  10   8       30.26       28.63      3.19 o
   2  10   8       12.27       12.44      2.55 o
   3  10   8       14.47       10.28      2.74 o
   4  10   8      134.01      132.10      6.08 o
   5  10   8       42.16       46.31      3.55 o
   6  10   8        1.87        8.72      2.29 o
   7  10   8       27.63       23.45      3.26 o
   8  10   8       36.75       28.08      3.84 o
   9  10   8       38.69       31.80      4.19 o
  -1  11   8       14.68       16.58      3.27 o
   0  11   8       17.03       13.28      3.09 o
   1  11   8        0.87       -0.32      2.51 o
   2  11   8       74.60       81.24      4.66 o
   3  11   8      200.96      196.13      7.68 o
   4  11   8        5.33        2.30      3.64 o
   5  11   8       30.02       27.44      3.40 o
   6  11   8       11.78       11.03      2.92 o
   7  11   8       41.38       37.94      4.04 o
   8  11   8        1.76        2.70      2.84 o
   4  12   8       15.44       16.13      3.10 o
   5  12   8        5.29        5.67      2.95 o
  -3 -11   9        9.21       13.84      3.15 o
  -2 -11   9        5.52        2.85      4.15 o
  -1 -11   9       35.30       32.45      3.71 o
   0 -11   9        4.14        7.19      2.77 o
  -5 -10   9       90.17       97.23      5.53 o
  -4 -10   9        0.90        0.47      4.15 o
  -3 -10   9        1.26        1.55      2.72 o
  -2 -10   9       30.25       35.56      3.33 o
  -1 -10   9       20.85       19.18      3.00 o
   0 -10   9        5.42        7.98      2.58 o
   1 -10   9       44.57       44.35      3.64 o
   2 -10   9       10.42        9.78      3.05 o
   3 -10   9        1.20       -1.43      4.38 o
  -7  -9   9        6.78        5.15      3.05 o
  -6  -9   9      111.20      113.76      6.22 o
  -5  -9   9       12.19       14.67      3.09 o
  -4  -9   9       11.18       10.59      2.93 o
  -3  -9   9       22.17       21.88      3.15 o
  -2  -9   9        3.62        3.66      3.78 o
  -1  -9   9        0.87        2.44      3.19 o
   0  -9   9       82.76       79.40      4.29 o
   1  -9   9       15.96       12.91      2.74 o
   2  -9   9       10.45        6.50      2.77 o
   3  -9   9       15.31       14.52      3.13 o
   4  -9   9      127.24      109.72      6.80 o
   5  -9   9       12.07       18.60      3.24 o
  -8  -8   9        7.93        4.19      4.47 o
  -7  -8   9       86.17       77.34      5.35 o
  -6  -8   9       12.59        2.49      4.57 o
  -5  -8   9       11.51       13.14      2.84 o
  -4  -8   9      130.24      129.21      5.46 o
  -3  -8   9      165.06      165.88      5.73 o
  -2  -8   9      113.78      113.62      4.60 o
  -1  -8   9       71.39       63.11      3.77 o
   0  -8   9       15.26       16.29      2.47 o
   1  -8   9       38.08       29.74      2.94 o
   2  -8   9       43.04       40.03      3.37 o
   3  -8   9       51.71       49.59      3.87 o
   4  -8   9        4.04        7.78      2.67 o
   5  -8   9       12.40       16.66      3.38 o
   6  -8   9        7.33        6.19      3.40 o
  -8  -7   9      111.29      111.00      6.50 o
  -7  -7   9       36.83       41.13      3.91 o
  -6  -7   9        0.82        1.87      2.44 o
  -5  -7   9       49.94       41.74      3.44 o
  -4  -7   9      106.16      104.53      4.66 o
  -3  -7   9        2.65        0.50      3.18 o
  -2  -7   9      151.16      147.48      4.99 o
  -1  -7   9       53.27       53.83      3.29 o
   0  -7   9        9.71        7.93      2.21 o
   1  -7   9       90.71       85.93      4.17 o
   2  -7   9      186.73      175.13      6.92 o
   3  -7   9        1.10        1.76      2.08 o
   4  -7   9       14.09        9.05      2.81 o
   5  -7   9       14.81       11.25      3.06 o
   6  -7   9       87.93       83.28      6.32 o
   7  -7   9       28.80       29.49      4.30 o
  -9  -6   9       82.68       78.30      5.39 o
  -8  -6   9       29.62       21.94      3.49 o
  -7  -6   9       12.48        8.68      2.71 o
  -6  -6   9       51.18       46.61      3.74 o
  -5  -6   9      410.05      408.40     12.59 o
  -4  -6   9        0.59        1.79      3.08 o
  -3  -6   9        5.22        7.66      2.02 o
  -2  -6   9        0.73        2.58      3.09 o
   0  -6   9       63.57       64.87      3.25 o
   1  -6   9      470.72      446.09     13.00 o
   2  -6   9       23.29       24.35      2.36 o
   3  -6   9        0.25       -2.65      2.65 o
   4  -6   9       17.71       12.55      2.58 o
   5  -6   9       66.55       67.40      4.57 o
   6  -6   9       21.93       27.17      3.29 o
   7  -6   9       63.75       53.34      5.13 o
   8  -6   9        0.83        0.00      4.63 o
  -9  -5   9       52.07       50.82      4.29 o
  -8  -5   9        8.00        2.11      3.90 o
  -7  -5   9       69.86       61.86      4.17 o
  -6  -5   9      285.35      256.50     10.03 o
  -5  -5   9       18.47       16.45      2.57 o
  -4  -5   9        1.22        2.51      1.81 o
  -3  -5   9      312.00      320.09      7.65 o
  -2  -5   9        7.99       27.92      2.52 o
  -1  -5   9        4.05        2.10      2.59 o
   0  -5   9       96.07       78.39      3.54 o
   1  -5   9        1.50        1.69      1.76 o
   2  -5   9      236.93      215.65      7.55 o
   3  -5   9      182.24      153.95      6.30 o
   4  -5   9      286.06      250.80     10.05 o
   5  -5   9      181.96      172.10      8.12 o
   6  -5   9      124.35      114.50      6.73 o
   7  -5   9       12.72       17.36      3.42 o
   8  -5   9        5.57        5.58      3.10 o
   9  -5   9       13.93        6.06      3.77 o
  -9  -4   9        0.70        0.00      4.05 o
  -8  -4   9       10.93       13.55      2.65 o
  -7  -4   9      251.38      226.74     10.03 o
  -6  -4   9       21.05       14.90      2.60 o
  -5  -4   9       46.38       49.65      3.12 o
  -4  -4   9       66.88       66.25      3.23 o
  -3  -4   9       32.63       76.92      3.40 o
  -2  -4   9        0.28        3.55      1.64 o
  -1  -4   9      875.53      827.66     18.41 o
   0  -4   9      495.77      452.16     12.23 o
   1  -4   9      221.24      216.00      7.02 o
   2  -4   9      117.35      116.26      4.61 o
   3  -4   9      658.96      624.30     20.39 o
   4  -4   9      260.24      241.25      9.52 o
   5  -4   9      157.34      140.68      6.83 o
   6  -4   9        5.91        5.52      2.48 o
   7  -4   9       21.98       24.75      3.36 o
   8  -4   9       21.48       16.80      3.73 o
   9  -4   9       90.69       86.04      7.82 o
  -9  -3   9        0.10        0.67      3.94 o
  -8  -3   9      204.98      182.69      8.80 o
  -7  -3   9       60.15       54.87      3.88 o
  -6  -3   9       62.21       55.85      3.54 o
  -5  -3   9       23.33       18.23      2.38 o
  -4  -3   9      232.71      216.31      6.68 o
  -3  -3   9        2.70        9.48      1.78 o
  -2  -3   9      522.22      495.28     11.15 o
  -1  -3   9      105.17      104.36      3.68 o
   0  -3   9      101.92       82.04      3.70 o
   1  -3   9      791.90      715.71     21.39 o
   2  -3   9     3136.51     2826.67     88.17 o
   3  -3   9       11.35       13.80      2.03 o
   4  -3   9       31.61       23.04      2.25 o
   5  -3   9        8.94        8.98      1.94 o
   6  -3   9       13.81       13.46      2.34 o
   7  -3   9        0.60        1.51      2.40 o
   8  -3   9      215.03      222.95     13.49 o
   9  -3   9       52.94       57.77      5.80 o
  10  -3   9        0.77        1.54      4.50 o
  -9  -2   9       51.12       41.68      4.03 o
  -8  -2   9       52.30       47.16      3.95 o
  -7  -2   9       69.29       63.30      4.09 o
  -6  -2   9       10.00        7.28      2.29 o
  -5  -2   9      257.84      232.69      8.22 o
  -4  -2   9        1.75        2.49      1.69 o
  -3  -2   9        5.53        6.44      1.49 o
  -2  -2   9      271.26      239.07      6.42 o
  -1  -2   9      146.43      165.84      5.12 o
   0  -2   9        7.44        4.85      1.53 o
   1  -2   9     1393.53     1355.90     43.03 o
   2  -2   9      895.80      914.00     31.74 o
   3  -2   9       16.36       18.65      1.91 o
   4  -2   9      313.14      283.94     10.88 o
   5  -2   9       18.66       17.60      2.20 o
   6  -2   9        2.05       -1.41      2.88 o
   7  -2   9      304.95      329.96     17.74 o
   8  -2   9       97.07      108.11      7.42 o
   9  -2   9       57.66       57.32      5.69 o
  10  -2   9        0.19       -2.16      4.22 o
  -9  -1   9       24.87       21.19      3.47 o
  -8  -1   9       37.80       40.06      3.61 o
  -7  -1   9       10.59       10.51      2.51 o
  -6  -1   9      101.60      102.18      5.03 o
  -5  -1   9      111.03      107.38      4.55 o
  -4  -1   9       91.09       83.09      3.44 o
  -3  -1   9      477.10      420.15     10.11 o
  -2  -1   9       19.08       34.83      2.09 o
  -1  -1   9      129.04      133.65      4.47 o
   0  -1   9     2276.97     2147.66     63.17 o
   1  -1   9     1348.53     1467.49     48.24 o
   2  -1   9      672.23      628.07     23.02 o
   3  -1   9        7.30       11.13      1.58 o
   4  -1   9      108.93      101.60      4.85 o
   5  -1   9       16.74       12.31      1.90 o
   6  -1   9      349.28      323.30     15.14 o
   7  -1   9      211.19      197.82     11.94 o
   8  -1   9       89.97       88.71      6.39 o
   9  -1   9        3.13        9.43      2.83 o
  10  -1   9      124.08      122.74     14.22 o
  11  -1   9       83.86       69.61     11.11 o
  -9   0   9        2.90        1.21      2.98 o
  -8   0   9        0.07       -3.82      3.82 o
  -7   0   9      198.52      186.22      8.45 o
  -6   0   9       18.90       17.59      2.42 o
  -5   0   9       15.48       13.91      2.05 o
  -4   0   9      139.35      124.90      4.47 o
  -3   0   9      418.36      380.29      9.26 o
  -2   0   9       33.88       39.88      2.22 o
  -1   0   9     1822.17     1733.08     46.14 o
   0   0   9     1594.63     1676.77     50.48 o
   1   0   9       50.93      188.93      6.97 o
   2   0   9      414.92      453.96     16.54 o
   3   0   9      335.35      339.29     13.80 o
   4   0   9       79.90       89.65      4.60 o
   5   0   9      477.54      492.25     20.63 o
   6   0   9      151.27      159.81      7.63 o
   7   0   9        2.78        2.59      2.07 o
   8   0   9        5.40        0.33      3.09 o
   9   0   9      354.93      352.27     28.21 o
  10   0   9       44.79       54.23      7.49 o
  11   0   9        4.83        8.02      3.28 o
  -9   1   9        0.32        2.56      4.05 o
  -8   1   9       84.48       80.94      5.14 o
  -7   1   9      126.71      121.00      6.21 o
  -6   1   9        1.47        1.88      3.12 o
  -5   1   9        6.88        7.06      1.95 o
  -4   1   9        9.08       11.10      1.85 o
  -3   1   9       12.62       15.26      1.81 o
  -2   1   9      567.09      542.82     12.63 o
  -1   1   9      811.00      773.21     20.22 o
   0   1   9       88.07      190.83      6.25 o
   1   1   9       42.48       59.50      2.74 o
   2   1   9     1015.00     1102.81     39.23 o
   3   1   9      539.72      608.42     23.24 o
   4   1   9      223.53      245.00     10.45 o
   5   1   9      250.66      284.12     12.69 o
   6   1   9        3.98        4.66      1.80 o
   7   1   9       96.93       98.90      5.91 o
   8   1   9      165.12      178.68     13.63 o
   9   1   9      217.00      223.90     20.04 o
  10   1   9        0.08        0.00      3.55 o
  11   1   9        5.34        2.83      4.59 o
  -8   2   9       59.03       67.95      4.66 o
  -7   2   9        7.32        8.04      2.98 o
  -6   2   9       18.53       22.67      2.79 o
  -5   2   9      110.33      107.42      4.89 o
  -4   2   9      175.44      176.08      5.76 o
  -3   2   9      339.57      326.10      8.07 o
  -2   2   9      289.07      277.13      6.95 o
  -1   2   9      636.44      659.13     16.27 o
   0   2   9       91.60       80.26      3.14 o
   1   2   9      273.77      283.40      9.59 o
   2   2   9      505.07      575.61     21.27 o
   3   2   9        0.36       21.47      1.88 o
   4   2   9      183.46      186.25      8.55 o
   5   2   9       13.18       14.86      1.96 o
   6   2   9        2.34       -2.58      2.58 o
   7   2   9      217.28      239.74     11.27 o
   8   2   9      270.70      285.76     17.08 o
   9   2   9        0.37       -0.99      3.61 o
  10   2   9       36.37       33.57      4.84 o
  11   2   9       56.77       68.07      8.56 o
  -8   3   9        0.03       -1.58      4.55 o
  -7   3   9        2.00        7.51      2.70 o
  -6   3   9       86.65       84.28      4.82 o
  -5   3   9       15.61       18.33      2.53 o
  -4   3   9      173.45      170.51      5.78 o
  -3   3   9      170.13      161.38      4.88 o
  -2   3   9        0.78        5.10      1.69 o
  -1   3   9       21.98       21.31      1.88 o
   0   3   9      459.08      440.59     12.34 o
   1   3   9       50.06       60.20      2.74 o
   2   3   9       60.43       72.02      3.36 o
   3   3   9      493.18      457.12     18.95 o
   4   3   9      139.24      131.20      6.25 o
   5   3   9       52.88       46.26      2.97 o
   6   3   9      689.79      630.54     27.59 o
   7   3   9      508.24      509.36     26.70 o
   8   3   9        1.31        1.58      2.25 o
   9   3   9        9.98       12.14      2.79 o
  10   3   9       93.53       87.84      9.82 o
  11   3   9      100.72       96.87     12.33 o
  12   3   9       17.65       24.72      4.50 o
  -7   4   9       31.31       32.90      4.15 o
  -6   4   9        2.37        2.88      4.15 o
  -5   4   9       30.60       36.84      3.37 o
  -4   4   9      202.18      209.22      6.75 o
  -3   4   9        5.78        2.93      2.11 o
  -2   4   9      103.24      102.79      3.61 o
  -1   4   9     1045.20     1002.68     22.04 o
   0   4   9     2137.09     1910.99     48.89 o
   1   4   9       47.23       56.72      2.81 o
   2   4   9        3.85        6.66      1.35 o
   3   4   9        0.25        7.37      1.44 o
   4   4   9        9.10        8.37      2.31 o
   5   4   9      492.79      471.14     18.80 o
   6   4   9      167.32      161.67      8.01 o
   7   4   9       15.92       16.54      2.35 o
   8   4   9       58.29       54.25      4.71 o
   9   4   9      437.17      380.22     36.08 o
  10   4   9      112.68      120.11     14.03 o
  11   4   9        6.38        4.03      3.47 o
  12   4   9       11.65       11.51      3.40 o
  -7   5   9       64.21       72.62      5.35 o
  -6   5   9        7.81        9.49      3.19 o
  -5   5   9       71.44       69.89      4.60 o
  -4   5   9        0.14        1.77      2.37 o
  -3   5   9       25.30       29.56      2.66 o
  -2   5   9       90.79       85.54      3.54 o
  -1   5   9      400.15      371.77      9.03 o
   0   5   9      174.95      151.92      5.06 o
   1   5   9       23.04       19.72      1.96 o
   2   5   9      274.46      247.63      8.58 o
   3   5   9       42.94       45.30      2.51 o
   4   5   9      139.40      153.53      6.53 o
   5   5   9      623.05      587.90     23.02 o
   6   5   9        1.18        2.84      1.75 o
   7   5   9       18.41       18.14      2.47 o
   8   5   9      439.82      434.89     27.92 o
   9   5   9      196.45      163.82     14.96 o
  10   5   9        3.31        0.77      3.52 o
  11   5   9        6.73        6.53      3.40 o
  -6   6   9        1.90        0.80      4.58 o
  -5   6   9       13.44       10.05      3.37 o
  -4   6   9        9.09       11.29      2.92 o
  -3   6   9      106.61      106.69      4.64 o
  -2   6   9      326.80      332.64      8.21 o
  -1   6   9       17.72       17.29      2.21 o
   0   6   9      107.54       98.43      3.91 o
   1   6   9      216.51      196.26      6.73 o
   2   6   9       37.47       49.37      3.07 o
   3   6   9       55.26       77.29      3.69 o
   4   6   9      609.48      585.63     21.00 o
   5   6   9      138.99      129.48      6.06 o
   6   6   9       19.00       18.14      2.37 o
   7   6   9      307.55      335.46     18.49 o
   8   6   9      136.84      131.15      9.12 o
   9   6   9        6.37        4.70      2.32 o
  10   6   9        3.47        3.86      2.47 o
  11   6   9        3.19        1.14      3.79 o
  -5   7   9        4.20        9.42      3.05 o
  -4   7   9       30.89       42.45      3.75 o
  -3   7   9      125.25      135.05      5.41 o
  -2   7   9       14.64       17.59      2.68 o
  -1   7   9       19.79       18.21      2.47 o
   0   7   9      116.71      113.69      4.61 o
   1   7   9       45.75       47.56      2.93 o
   2   7   9        3.44       11.57      2.90 o
   3   7   9      134.65      129.38      5.36 o
   4   7   9       95.55       99.11      4.81 o
   5   7   9       29.75       28.67      2.91 o
   6   7   9      643.96      625.88     28.24 o
   7   7   9      697.97      664.82     34.70 o
   8   7   9        5.02        7.74      2.30 o
   9   7   9       19.23       16.32      2.94 o
  10   7   9       42.52       46.25      6.12 o
  11   7   9       16.39       13.87      3.77 o
  -4   8   9       43.83       43.59      4.25 o
  -3   8   9        5.16        2.84      4.32 o
  -2   8   9       51.26       52.49      3.69 o
  -1   8   9       29.11       28.94      3.02 o
   0   8   9      392.42      389.88     11.43 o
   1   8   9       22.19       20.96      2.92 o
   2   8   9      132.04      122.22      5.08 o
   3   8   9      232.64      220.36      8.37 o
   4   8   9       13.66       19.11      2.29 o
   5   8   9       87.99       88.38      4.92 o
   6   8   9      343.17      332.78     15.45 o
   7   8   9       25.41       23.95      3.17 o
   8   8   9       35.32       34.59      3.80 o
   9   8   9       37.58       31.07      4.00 o
  10   8   9       35.16       23.44      4.86 o
  -3   9   9        8.82        3.61      4.50 o
  -2   9   9       13.41       14.42      2.95 o
  -1   9   9      153.37      158.92      6.09 o
   0   9   9       33.12       34.09      3.30 o
   1   9   9        1.34       -1.04      3.16 o
   2   9   9       61.85       52.99      3.67 o
   3   9   9       32.87       31.51      2.92 o
   4   9   9      106.11      115.71      5.60 o
   5   9   9      188.56      192.35      8.75 o
   6   9   9       35.93       40.31      3.53 o
   7   9   9      169.55      161.63      9.52 o
   8   9   9       66.70       59.57      5.40 o
   9   9   9      113.37       94.18      8.96 o
  10   9   9        3.03       -0.22      3.94 o
  -2  10   9       56.07       53.68      4.27 o
  -1  10   9        1.08       -3.98      4.19 o
   0  10   9       12.49       19.49      2.75 o
   1  10   9       40.45       40.77      3.31 o
   2  10   9       36.14       36.61      3.35 o
   3  10   9       18.07       23.98      3.01 o
   4  10   9       62.29       61.39      4.18 o
   5  10   9       36.53       34.61      3.43 o
   6  10   9       21.89       19.70      3.21 o
   7  10   9       34.03       30.43      3.70 o
   8  10   9       83.62       89.13      7.34 o
   9  10   9       10.82        9.00      2.94 o
   0  11   9       20.35       23.00      3.27 o
   1  11   9       31.57       33.82      3.44 o
   2  11   9       15.39       12.83      3.19 o
   3  11   9       43.33       38.28      3.73 o
   4  11   9        1.08       -1.27      3.47 o
   5  11   9       69.09       69.03      4.63 o
   6  11   9        3.41        5.09      3.15 o
   7  11   9      176.54      175.67     10.78 o
   8  11   9       22.25       18.91      3.67 o
  -5 -10  10       90.71       92.82      5.84 o
  -4 -10  10        3.15        8.48      2.77 o
  -3 -10  10        0.28       -3.49      3.72 o
  -2 -10  10       45.53       50.11      3.90 o
  -1 -10  10       77.55       77.17      4.91 o
   0 -10  10        0.34       -3.50      3.68 o
   1 -10  10        8.87        6.59      2.75 o
   2 -10  10        1.15        8.37      2.71 o
  -6  -9  10       62.19       64.01      4.99 o
  -5  -9  10        7.83       16.41      3.07 o
  -4  -9  10        5.49       12.31      2.78 o
  -3  -9  10       89.68       86.96      4.83 o
  -2  -9  10       75.28       72.67      4.22 o
  -1  -9  10        0.09        1.78      3.16 o
   0  -9  10        4.59        1.57      3.54 o
   2  -9  10        1.40       -2.70      3.98 o
   4  -9  10       74.26       68.16      5.37 o
  -7  -8  10       47.11       42.54      4.43 o
  -6  -8  10       45.53       43.38      4.06 o
  -5  -8  10        0.34        4.67      2.60 o
  -4  -8  10      116.69      123.04      5.50 o
  -3  -8  10       80.59       86.86      4.60 o
  -2  -8  10        2.24       -1.30      3.51 o
  -1  -8  10        5.61        1.61      3.49 o
   0  -8  10        7.02        7.42      2.34 o
   1  -8  10        0.79       -1.43      3.23 o
   2  -8  10       18.65       12.32      2.81 o
   3  -8  10      125.81      112.16      6.26 o
   4  -8  10       31.46       36.49      4.15 o
   5  -8  10       22.12       23.41      3.72 o
   6  -8  10       16.50       11.06      3.81 o
  -8  -7  10       55.87       52.32      4.69 o
  -7  -7  10       20.27       11.31      3.28 o
  -5  -7  10       23.53       23.65      3.09 o
  -4  -7  10      187.08      189.21      6.75 o
  -3  -7  10        0.24       -0.54      3.42 o
  -2  -7  10        1.65        2.21      3.17 o
  -1  -7  10        4.89       -3.26      3.26 o
   0  -7  10       17.91       14.75      2.52 o
   1  -7  10       39.94       33.15      3.10 o
   2  -7  10      263.85      237.72      9.40 o
   3  -7  10        5.43        1.76      3.54 o
   4  -7  10       42.32       43.78      3.89 o
   5  -7  10       27.42       21.43      3.53 o
   6  -7  10      210.90      193.94     11.14 o
   7  -7  10       12.55       10.82      3.78 o
  -8  -6  10       29.93       27.59      3.62 o
  -7  -6  10        4.39        3.48      3.90 o
  -6  -6  10       61.67       53.94      4.25 o
  -5  -6  10      177.04      185.50      7.24 o
  -4  -6  10       11.18       11.64      2.67 o
  -3  -6  10       85.63       84.14      4.01 o
  -2  -6  10       96.40      100.31      4.22 o
  -1  -6  10      385.62      375.01     10.01 o
   0  -6  10      201.05      191.29      6.57 o
   1  -6  10      140.11      124.47      5.29 o
   2  -6  10        6.70        9.70      2.08 o
   3  -6  10       19.81       15.58      2.42 o
   4  -6  10       12.71        9.56      2.41 o
   5  -6  10       82.02       74.82      5.27 o
   6  -6  10       24.94       30.52      3.75 o
   7  -6  10        1.59        1.11      3.19 o
   8  -6  10       21.40        5.29      6.33 o
  -8  -5  10        0.13        3.55      3.67 o
  -7  -5  10       41.51       35.65      3.64 o
  -6  -5  10      158.19      148.23      7.04 o
  -5  -5  10       12.59       19.44      2.77 o
  -4  -5  10       84.54       89.47      3.98 o
  -3  -5  10       59.55       54.43      2.99 o
  -2  -5  10       45.69       65.80      3.31 o
  -1  -5  10       97.16       99.02      3.91 o
   0  -5  10      301.23      295.77      8.95 o
   1  -5  10       93.19       92.94      4.30 o
   2  -5  10       15.32       12.19      2.14 o
   4  -5  10      281.70      255.75     11.12 o
   5  -5  10      211.00      202.65      9.98 o
   6  -5  10        0.97        7.68      2.50 o
   7  -5  10        8.25       10.18      3.05 o
   8  -5  10        8.26        4.35      6.39 o
   9  -5  10        3.40        4.25      4.75 o
  -9  -4  10        9.06        7.23      2.98 o
  -7  -4  10      146.08      126.27      6.88 o
  -6  -4  10        0.84        2.09      3.13 o
  -5  -4  10      119.90      105.62      4.94 o
  -4  -4  10       73.93       70.40      3.63 o
  -3  -4  10      525.33      499.34     11.42 o
  -2  -4  10       53.62       61.53      2.91 o
  -1  -4  10      242.14      223.44      6.44 o
   0  -4  10       12.67        5.75      1.93 o
   1  -4  10       52.59       41.67      2.93 o
   2  -4  10       98.17       89.15      4.29 o
   3  -4  10      755.05      695.92     25.03 o
   4  -4  10      251.15      226.54      9.75 o
   5  -4  10        1.46       -1.68      3.12 o
   6  -4  10        2.84        3.15      2.25 o
   7  -4  10       16.22       20.21      3.35 o
   8  -4  10       13.47       14.78      3.33 o
   9  -4  10       29.41       21.20      4.52 o
  -9  -3  10        0.05       -0.23      3.51 o
  -8  -3  10       49.15       48.05      3.91 o
  -7  -3  10       19.59       13.33      2.95 o
  -6  -3  10       75.25       67.21      4.20 o
  -5  -3  10       36.32       35.31      2.75 o
  -4  -3  10      409.26      365.62     10.40 o
  -3  -3  10       69.91       71.32      3.19 o
  -2  -3  10      369.92      339.29      8.42 o
  -1  -3  10      101.23      102.24      3.82 o
   0  -3  10      157.20      126.99      4.80 o
   1  -3  10        2.97        0.97      2.35 o
   2  -3  10      663.46      623.63     22.28 o
   3  -3  10       27.66       26.19      2.51 o
   4  -3  10       35.48       32.76      2.69 o
   5  -3  10       53.68       33.12      2.95 o
   6  -3  10      161.58      139.07      8.14 o
   7  -3  10       85.99       78.00      6.08 o
   8  -3  10       46.52       49.49      4.95 o
   9  -3  10        7.52        2.88      4.82 o
  10  -3  10        4.37        3.19      4.93 o
  -9  -2  10       17.08       20.77      2.96 o
  -8  -2  10       45.75       44.25      3.89 o
  -7  -2  10       86.19       82.26      5.03 o
  -6  -2  10       31.58       26.65      2.93 o
  -5  -2  10      464.26      401.26     13.69 o
  -4  -2  10       95.91       85.55      3.72 o
  -3  -2  10       31.47       37.85      2.42 o
  -2  -2  10      135.08      134.33      4.32 o
  -1  -2  10       19.02       52.02      2.56 o
   0  -2  10      304.48      286.85      9.28 o
   1  -2  10     2492.03     2404.12     80.28 o
   2  -2  10     1053.05     1031.84     38.78 o
   3  -2  10       50.75       50.11      3.07 o
   4  -2  10       91.85       84.50      4.38 o
   5  -2  10       14.17       15.57      2.15 o
   6  -2  10       65.33       57.05      4.36 o
   7  -2  10       28.25       26.43      3.44 o
   8  -2  10        7.09        3.87      3.93 o
   9  -2  10        2.40        0.44      4.05 o
  10  -2  10       13.13       13.64      3.80 o
  -9  -1  10        7.74        6.61      2.87 o
  -8  -1  10       14.94       12.87      2.91 o
  -7  -1  10        0.16        1.11      3.25 o
  -6  -1  10      518.78      466.82     18.37 o
  -5  -1  10      137.92      127.74      5.50 o
  -4  -1  10       43.82       40.04      2.67 o
  -3  -1  10       56.25       51.46      2.67 o
  -2  -1  10      211.36      210.42      5.99 o
  -1  -1  10        5.12        8.61      1.56 o
   0  -1  10     1266.99     1241.92     38.34 o
   1  -1  10      320.56      350.74     12.71 o
   2  -1  10        6.31      229.42     30.07 o
   3  -1  10      551.85      513.42     21.65 o
   4  -1  10      371.76      358.94     15.74 o
   5  -1  10       14.67       12.10      1.90 o
   6  -1  10        4.01       -3.02      3.02 o
   7  -1  10       50.01       49.68      4.50 o
   8  -1  10        0.78        0.18      3.62 o
   9  -1  10        4.39        5.22      2.81 o
  10  -1  10      162.72      137.04     15.68 o
  11  -1  10       70.16       57.80     10.24 o
  -9   0  10        0.09        3.26      2.83 o
  -8   0  10        0.05        7.14      2.53 o
  -7   0  10      211.10      198.39      9.46 o
  -6   0  10       85.57       84.75      4.84 o
  -5   0  10       42.68       36.82      2.82 o
  -4   0  10       18.24       20.77      2.08 o
  -3   0  10      262.71      246.32      6.62 o
  -2   0  10       34.93       39.62      2.29 o
  -1   0  10      597.70      577.69     15.59 o
   0   0  10      890.26      869.52     26.82 o
   1   0  10      121.72      210.21      7.86 o
   2   0  10      250.58      285.56     11.24 o
   3   0  10      382.32      434.35     18.31 o
   4   0  10      166.53      194.24      9.29 o
   5   0  10      148.61      158.43      7.68 o
   6   0  10      140.69      132.99      6.83 o
   7   0  10        2.20        0.60      2.13 o
   8   0  10        9.59        9.69      2.77 o
   9   0  10      303.55      301.50     25.90 o
  10   0  10       12.96       12.18      3.33 o
  11   0  10       14.67       13.30      4.03 o
  -8   1  10       38.91       35.18      3.85 o
  -7   1  10      146.69      144.16      7.39 o
  -6   1  10       51.99       53.44      3.79 o
  -5   1  10       10.37        8.98      2.22 o
  -4   1  10       85.57       79.28      3.67 o
  -3   1  10      316.88      285.60      7.47 o
  -2   1  10      615.53      560.87     12.98 o
  -1   1  10     1120.50      987.26     25.48 o
   0   1  10       49.56      101.56      3.99 o
   1   1  10       11.02       14.49      1.68 o
   2   1  10      917.41      991.12     36.59 o
   3   1  10       44.01       65.85      3.53 o
   4   1  10     1121.31     1254.73     52.96 o
   5   1  10       23.99       25.68      2.48 o
   6   1  10      109.19      115.73      6.13 o
   7   1  10      107.65       98.57      6.01 o
   8   1  10      276.85      278.00     23.43 o
   9   1  10      121.63      117.48     12.27 o
  10   1  10        5.10        4.79      2.79 o
  11   1  10       10.30       15.64      4.18 o
  -8   2  10       38.00       40.37      4.19 o
  -7   2  10        1.62        5.40      2.79 o
  -6   2  10        1.43       -1.55      4.01 o
  -5   2  10      204.16      188.35      7.27 o
  -4   2  10      110.06      101.26      4.25 o
  -3   2  10      101.74       90.27      3.65 o
  -2   2  10      370.28      344.90      8.45 o
  -1   2  10       23.39       20.70      1.97 o
   0   2  10       85.35       94.39      3.74 o
   1   2  10      556.40      529.32     18.14 o
   2   2  10      387.12      432.77     16.89 o
   3   2  10      184.98      195.71      8.82 o
   4   2  10       89.41       88.60      4.75 o
   5   2  10      514.99      547.37     24.81 o
   6   2  10      144.27      160.57      7.99 o
   7   2  10      208.81      233.44     11.76 o
   8   2  10      180.88      185.36     12.23 o
   9   2  10        6.13        3.65      3.82 o
  10   2  10       13.96       12.09      3.57 o
  11   2  10      129.69      136.59     21.55 o
  -8   3  10        0.83        4.08      4.79 o
  -7   3  10        4.80       10.22      3.02 o
  -6   3  10      143.31      148.38      7.04 o
  -5   3  10      103.07      103.80      5.03 o
  -4   3  10       37.00       41.37      2.87 o
  -3   3  10       27.90       28.36      2.32 o
  -2   3  10       16.90       19.47      2.02 o
  -1   3  10      134.01      125.17      4.19 o
   0   3  10      217.64      202.76      6.61 o
   1   3  10      140.58      134.09      5.32 o
   2   3  10        0.13       23.47      1.89 o
   3   3  10      132.38      122.63      6.02 o
   4   3  10      979.41      911.27     43.03 o
   5   3  10      304.20      291.59     14.29 o
   6   3  10      330.30      308.29     14.73 o
   7   3  10      153.61      152.42      8.46 o
   8   3  10        9.57       10.36      2.58 o
   9   3  10       64.70       71.19      9.03 o
  10   3  10      220.54      248.07     28.20 o
  11   3  10      151.45      120.35     17.78 o
  -7   4  10       54.14       55.29      4.73 o
  -6   4  10       61.62       62.84      4.80 o
  -5   4  10        0.14        1.62      3.82 o
  -4   4  10       93.08       98.03      4.56 o
  -3   4  10       56.24       58.82      3.23 o
  -2   4  10        0.18       -2.49      2.49 o
  -1   4  10       36.47       33.96      2.52 o
   0   4  10      102.89       91.76      3.75 o
   1   4  10      269.88      258.42      9.31 o
   2   4  10       26.36       19.21      1.84 o
   3   4  10      278.40      271.22     11.69 o
   4   4  10      550.06      537.45     23.24 o
   5   4  10       95.50       70.04      4.36 o
   6   4  10      155.95      145.93      7.60 o
   7   4  10        9.59       12.44      2.18 o
   8   4  10       29.74       21.69      3.54 o
   9   4  10      293.66      298.89     30.44 o
  10   4  10      137.09      118.89     18.01 o
  11   4  10        9.46        3.84      4.78 o
  -6   5  10        0.09        8.09      3.00 o
  -5   5  10        0.74       -3.12      3.80 o
  -4   5  10        2.77        1.17      3.34 o
  -3   5  10        5.60        5.14      2.27 o
  -2   5  10       34.98       36.08      2.81 o
  -1   5  10      142.07      141.80      4.76 o
   0   5  10        1.17       -2.75      2.75 o
   1   5  10       50.88       51.90      2.97 o
   2   5  10      568.18      534.99     19.47 o
   3   5  10      451.13      446.52     17.41 o
   4   5  10       85.24      108.27      5.36 o
   5   5  10      163.72      149.09      7.11 o
   6   5  10        0.34        2.32      2.49 o
   7   5  10        1.56        0.64      2.97 o
   8   5  10      327.25      351.66     29.47 o
   9   5  10      217.55      210.94     19.79 o
  10   5  10       13.63       13.38      3.11 o
  11   5  10       30.68       31.96      6.85 o
  -6   6  10        0.81        4.14      4.80 o
  -5   6  10       14.27       20.19      3.23 o
  -4   6  10        2.28        6.00      2.52 o
  -3   6  10       67.93       72.51      4.08 o
  -2   6  10       86.79       87.06      4.03 o
  -1   6  10       12.20       12.92      2.10 o
   0   6  10        1.18        0.81      2.77 o
   1   6  10     1462.37     1324.08     41.86 o
   2   6  10      912.05      848.09     29.43 o
   3   6  10       10.99       28.11      2.49 o
   4   6  10        4.92        7.32      1.77 o
   5   6  10        9.17        8.91      1.89 o
   6   6  10        9.44        5.93      2.44 o
   7   6  10      233.92      244.02     16.01 o
   8   6  10       42.56       42.77      4.48 o
   9   6  10        0.20       -1.97      3.35 o
  10   6  10        0.09        0.39      3.64 o
  11   6  10       51.22       48.71      9.59 o
  -5   7  10       20.53       23.04      3.88 o
  -4   7  10        2.23        3.51      4.24 o
  -3   7  10       44.59       41.91      3.70 o
  -2   7  10        0.12        1.30      3.27 o
  -1   7  10        2.46       -3.00      3.05 o
   0   7  10      207.75      197.63      7.03 o
   1   7  10      140.02      140.34      5.74 o
   2   7  10       26.75       28.82      2.51 o
   3   7  10       89.35       77.72      4.14 o
   4   7  10      125.41      114.38      5.57 o
   5   7  10       22.97       21.41      2.61 o
   6   7  10      241.24      243.98     13.07 o
   7   7  10      281.24      271.47     16.94 o
   8   7  10        8.85       11.69      2.63 o
   9   7  10       41.70       37.04      4.46 o
  10   7  10       21.87       10.64      3.22 o
  11   7  10       63.14       53.29      9.78 o
  -4   8  10       21.01       21.69      3.77 o
  -3   8  10        7.76        9.10      2.94 o
  -2   8  10        0.74        0.81      3.34 o
  -1   8  10      165.95      164.71      6.21 o
   0   8  10      417.59      423.81     13.24 o
   1   8  10        6.98        5.97      2.29 o
   2   8  10       15.09       16.66      2.35 o
   3   8  10        9.67        8.76      2.24 o
   4   8  10       10.95        5.62      2.40 o
   5   8  10      105.60      106.66      5.90 o
   6   8  10      265.03      251.54     13.15 o
   7   8  10       22.00       23.92      3.06 o
   8   8  10       50.24       46.82      4.80 o
   9   8  10       56.32       45.02      5.27 o
  10   8  10       92.19       89.70     10.89 o
  -3   9  10        0.03       -2.98      4.64 o
  -2   9  10       47.85       55.69      4.14 o
  -1   9  10      146.33      142.53      6.20 o
   0   9  10        3.14        4.74      2.34 o
   1   9  10       32.53       36.35      3.01 o
   2   9  10       56.82       54.27      3.69 o
   3   9  10       23.18       22.48      2.77 o
   4   9  10       25.87       38.08      3.26 o
   5   9  10       71.16       73.10      4.63 o
   6   9  10        9.42        6.43      2.67 o
   7   9  10       46.68       47.50      4.71 o
   8   9  10      228.24      202.07     15.37 o
   9   9  10      178.00      161.54     15.59 o
  10   9  10        6.39        3.43      4.04 o
  -1  10  10        3.61        4.20      2.57 o
   0  10  10       44.81       44.39      3.72 o
   1  10  10       75.16       79.14      4.63 o
   2  10  10      188.95      185.20      8.01 o
   3  10  10       23.89       21.92      3.14 o
   4  10  10       80.10       76.05      4.76 o
   5  10  10       26.52       29.03      3.23 o
   6  10  10       30.54       30.06      3.54 o
   7  10  10       15.43       19.64      3.54 o
   8  10  10       81.77       83.97      7.45 o
   9  10  10        3.46        0.23      3.82 o
   1  11  10       73.01       72.93      4.81 o
   2  11  10        0.31       -3.26      3.44 o
   3  11  10        3.59        7.28      2.53 o
   4  11  10        3.04        0.43      3.84 o
   5  11  10        5.28        4.96      2.81 o
   6  11  10       19.58       30.41      3.72 o
   7  11  10      164.25      170.44     11.27 o
  -4 -10  11        0.15        3.84      4.18 o
  -3 -10  11        1.03        3.15      3.95 o
  -2 -10  11       53.29       58.78      4.40 o
  -1 -10  11       71.83       66.40      4.84 o
   0 -10  11        0.04        7.02      2.44 o
  -5  -9  11        2.53        6.42      2.86 o
  -4  -9  11        1.32        5.31      2.61 o
  -3  -9  11      105.62      100.12      5.31 o
  -2  -9  11       66.29       65.06      4.36 o
  -1  -9  11        1.78        4.86      2.44 o
   0  -9  11        1.41        1.64      3.49 o
   1  -9  11       33.98       29.75      3.64 o
   2  -9  11        4.21       10.43      2.67 o
   3  -9  11        6.22        4.90      2.96 o
   4  -9  11       14.79       14.77      3.25 o
  -6  -8  11        8.38       12.18      3.12 o
  -5  -8  11        0.07        7.32      2.81 o
  -4  -8  11       52.70       59.92      4.05 o
  -3  -8  11      139.44      132.00      5.68 o
  -2  -8  11        1.38        1.17      2.43 o
  -1  -8  11       32.76       28.38      3.22 o
   1  -8  11       42.96       44.82      3.58 o
   2  -8  11       23.56       19.56      3.01 o
   3  -8  11       83.98       74.95      5.06 o
   4  -8  11        4.14        3.31      4.31 o
   5  -8  11        2.55        2.19      4.29 o
  -6  -7  11        8.72        8.47      3.07 o
  -5  -7  11       39.36       34.88      3.53 o
  -4  -7  11      173.32      162.58      6.33 o
  -3  -7  11        0.70       -2.84      3.44 o
  -2  -7  11       39.24       39.90      3.16 o
  -1  -7  11       28.95       32.87      2.92 o
   0  -7  11       99.67       89.27      4.61 o
   1  -7  11       17.67       15.37      2.56 o
   2  -7  11      131.26      119.30      6.10 o
   3  -7  11       22.12       20.91      3.03 o
   5  -7  11       31.54       27.36      3.81 o
   6  -7  11      136.08      117.40      8.24 o
  -8  -6  11       43.35       39.28      4.34 o
  -7  -6  11        2.18        6.01      2.61 o
  -6  -6  11       29.30       29.11      3.30 o
  -5  -6  11      140.20      133.67      6.10 o
  -4  -6  11       29.70       30.89      3.12 o
  -3  -6  11       86.02       93.01      4.17 o
  -2  -6  11       55.25       58.82      3.53 o
  -1  -6  11      123.91      125.40      5.08 o
   0  -6  11       63.51       61.46      3.61 o
   1  -6  11        7.75        8.22      2.16 o
   2  -6  11       14.59       12.06      2.42 o
   3  -6  11        7.38        9.35      2.19 o
   4  -6  11       31.92       27.79      3.17 o
   5  -6  11      208.11      195.34     10.62 o
   6  -6  11       34.67       41.35      4.36 o
   7  -6  11        6.28        8.75      3.30 o
  -8  -5  11       17.46       18.79      3.05 o
  -6  -5  11       90.47       80.79      4.95 o
  -5  -5  11        0.14        1.27      3.53 o
  -4  -5  11      153.21      554.84     34.48 o
  -3  -5  11        9.96       12.67      2.28 o
  -2  -5  11      246.21      247.65      6.95 o
  -1  -5  11      110.91       54.01     56.71 o
   0  -5  11       14.29       14.52      2.12 o
   1  -5  11       47.21       48.41      3.15 o
   2  -5  11       42.99       32.53      3.48 o
   3  -5  11       63.57       60.33      3.84 o
   4  -5  11      286.65      280.63     12.68 o
   5  -5  11       18.49       12.67      2.89 o
   6  -5  11       50.80       49.22      4.68 o
   7  -5  11       28.47       30.65      4.06 o
   8  -5  11       64.62       67.58      6.78 o
  -8  -4  11        1.00       -0.44      3.69 o
  -7  -4  11       54.68       57.47      4.27 o
  -6  -4  11        1.12        1.10      3.05 o
  -5  -4  11       31.01       33.99      2.96 o
  -3  -4  11      336.58      334.62      8.61 o
  -2  -4  11        9.42       19.30      2.26 o
  -1  -4  11       28.94       23.27      2.23 o
   0  -4  11      273.10      268.68      9.06 o
   2  -4  11       19.30       14.93      2.09 o
   3  -4  11      251.86      242.98     10.36 o
   4  -4  11       68.02       61.20      4.07 o
   5  -4  11        8.37        1.75      3.61 o
   6  -4  11       15.65       17.53      3.00 o
   7  -4  11       58.31       53.92      5.21 o
   8  -4  11        9.92        5.00      5.04 o
   9  -4  11        6.59        8.75      3.37 o
  -8  -3  11        9.56       10.57      2.70 o
  -7  -3  11       24.39       22.23      3.01 o
  -6  -3  11       33.03       29.29      2.98 o
  -5  -3  11       37.88       37.68      2.92 o
  -4  -3  11      314.27      306.48      9.23 o
  -3  -3  11      220.14      215.40      6.24 o
  -2  -3  11       14.83        8.84      1.93 o
  -1  -3  11      103.10       92.60      4.01 o
   1  -3  11      146.05      144.71      6.09 o
   2  -3  11      482.21      476.04     18.78 o
   3  -3  11      169.20      161.99      7.55 o
   4  -3  11       10.00        5.99      1.97 o
   5  -3  11       18.10       15.08      2.28 o
   6  -3  11      335.16      315.74     18.02 o
   7  -3  11      125.38      127.52      9.75 o
   8  -3  11       35.12       36.43      4.82 o
   9  -3  11        4.20        3.94      3.15 o
  10  -3  11       12.04       11.61      3.78 o
  -8  -2  11       15.84       16.38      3.12 o
  -7  -2  11       30.38       27.13      3.17 o
  -6  -2  11        3.15        2.94      2.26 o
  -5  -2  11      329.27      295.08     10.90 o
  -4  -2  11       71.25       66.22      3.44 o
  -3  -2  11       18.75       25.84      2.35 o
  -2  -2  11      324.53      316.85      8.35 o
  -1  -2  11      400.27      363.03     10.59 o
   0  -2  11      365.77      342.66     11.51 o
   4  -2  11       33.05       29.01      2.56 o
   6  -2  11       93.32       83.69      5.81 o
   7  -2  11       33.31       32.36      3.91 o
   8  -2  11       13.13       16.28      3.28 o
   9  -2  11       60.64       55.94      6.67 o
  10  -2  11       28.49       24.57      4.56 o
  -8  -1  11        0.38        2.88      3.99 o
  -7  -1  11        3.27       -1.96      3.92 o
  -6  -1  11      326.80      300.34     13.02 o
  -5  -1  11       96.62       85.77      4.48 o
  -4  -1  11        1.96        2.70      1.98 o
  -3  -1  11       71.40       67.52      3.11 o
  -2  -1  11      265.45      254.61      7.02 o
  -1  -1  11       35.77       49.61      2.61 o
   0  -1  11      434.51      411.56     13.61 o
   1  -1  11        3.64       17.18      2.86 o
   2  -1  11       33.38       26.76      2.60 o
   3  -1  11        0.21      -81.57     81.57 o
   5  -1  11        0.46       -3.50      3.50 o
   6  -1  11        1.34       -2.89      2.89 o
   7  -1  11       43.54       41.42      4.10 o
   8  -1  11      217.90      204.25     20.38 o
   9  -1  11       76.71       76.54      9.03 o
  10  -1  11       49.45       42.62      6.08 o
  11  -1  11       33.90       27.77      5.64 o
  -8   0  11        1.82       -1.84      4.03 o
  -7   0  11      112.05      110.09      6.36 o
  -6   0  11       98.27       83.87      5.14 o
  -5   0  11       33.23       35.10      3.07 o
  -2   0  11        3.83       14.68      1.79 o
  -1   0  11        2.00       17.85      1.92 o
   0   0  11      100.71      150.30      5.62 o
   1   0  11       14.40       34.32      2.38 o
   2   0  11      264.13      251.57     10.54 o
   3   0  11     1432.33     1542.60     66.46 o
   4   0  11      282.72      319.82     15.22 o
   5   0  11        1.88        2.03      1.69 o
   6   0  11        1.07        2.42      1.82 o
   7   0  11       42.12       53.40      4.43 o
   8   0  11      175.60      182.39     18.48 o
   9   0  11       46.83       46.02      6.71 o
  10   0  11        5.10        5.12      2.74 o
  11   0  11        1.54        2.80      2.84 o
  -8   1  11       24.41       25.06      3.56 o
  -7   1  11       86.26       82.74      5.45 o
  -6   1  11       12.32       13.52      2.81 o
  -5   1  11       34.71       31.70      3.23 o
  -4   1  11      379.91      370.87     10.85 o
  -3   1  11       72.14       76.53      3.33 o
  -2   1  11        2.69        6.86      1.75 o
  -1   1  11      372.12      357.14     10.16 o
   0   1  11       12.68       30.18      2.20 o
   1   1  11        0.18        0.91      1.40 o
   4   1  11       23.04       31.13      3.83 o
   6   1  11      341.95      365.78     17.63 o
   7   1  11      280.66      299.83     16.52 o
   9   1  11       25.34       31.39      5.28 o
  -8   2  11       31.44       34.14      4.22 o
  -6   2  11        0.22     -121.24    121.24 o
  -5   2  11      278.00      276.82     10.06 o
  -4   2  11       14.92       18.63      2.38 o
  -2   2  11       26.92       27.44      2.22 o
   1   2  11      933.28      842.25     30.03 o
   3   2  11      215.29      231.97     10.73 o
   4   2  11       11.57       27.45      2.47 o
   5   2  11      785.68      856.92     39.51 o
   6   2  11      471.08      518.13     24.28 o
   7   2  11      178.28      195.50     11.29 o
   8   2  11       13.42       18.13      2.63 o
   9   2  11        1.43        0.40      3.60 o
  10   2  11       12.95       14.78      3.91 o
  11   2  11      106.46      103.97     22.53 o
  -7   3  11        6.83       11.96      3.33 o
  -6   3  11      105.47      112.14      6.14 o
  -5   3  11      101.50       99.72      5.33 o
  -4   3  11       99.50      106.72      4.81 o
  -3   3  11        9.45        6.22      2.18 o
  -1   3  11      161.11      156.75      5.20 o
   0   3  11      431.94      381.89     12.26 o
   2   3  11       40.81       59.95      3.36 o
   4   3  11     1158.00     1079.72     53.05 o
   5   3  11        5.32       10.16      1.90 o
   6   3  11      131.83      134.84      7.28 o
   7   3  11       26.72       29.90      2.90 o
   8   3  11       17.13       14.78      2.72 o
   9   3  11       17.36       17.98      3.37 o
  10   3  11      185.01      216.91     29.40 o
  11   3  11      113.31    19742.76   3394.63 o
  -7   4  11       25.50       26.89      4.06 o
  -6   4  11       57.70       61.06      6.53 o
  -5   4  11       22.62       29.64      3.33 o
  -4   4  11       11.60      -15.57    235.71 o
  -3   4  11      145.41      147.81      5.26 o
  -1   4  11        4.02        2.35      2.62 o
   0   4  11      238.79      222.82      7.65 o
   3   4  11      883.76      812.78     36.63 o
   4   4  11      801.05      803.82     37.52 o
   5   4  11       15.37        4.73      2.40 o
   6   4  11      142.06      129.64      7.15 o
   7   4  11       16.53       18.56      2.60 o
   8   4  11       21.98       15.73      3.51 o
   9   4  11      129.68      153.98     21.22 o
  10   4  11      136.92      128.48     20.40 o
  11   4  11        6.96        8.10      3.21 o
  -3   5  11       52.48       55.92      3.51 o
   2   5  11      714.65      657.37     26.05 o
   3   5  11      554.76      537.92     22.95 o
   4   5  11        2.65       20.73      2.44 o
   5   5  11        1.50        5.36      1.60 o
   6   5  11      154.52      156.62      8.98 o
   7   5  11      125.58      137.08     10.47 o
   8   5  11      195.60      216.89     21.80 o
   9   5  11       72.85       77.57     10.44 o
  10   5  11       46.10       42.75      6.42 o
  -5   6  11       52.51       52.69      4.71 o
  -4   6  11       27.44       36.99      3.33 o
  -3   6  11        8.83        9.25      2.91 o
  -2   6  11       42.58       40.74      3.20 o
   0   6  11        2.55        1.72      2.56 o
   1   6  11      355.91      338.13     12.55 o
   2   6  11      264.01      247.53     10.26 o
   4   6  11      130.52      -77.82     77.82 o
   5   6  11      116.64      105.19      5.79 o
   6   6  11      158.05      -23.74     59.80 o
   7   6  11       68.84       72.52      6.30 o
   8   6  11       64.64       67.63      7.23 o
  10   6  11        0.12       -3.60      3.60 o
  -4   7  11        4.32       10.05      3.05 o
  -3   7  11        0.05       -0.43      3.68 o
  -2   7  11        0.96        0.97      2.42 o
  -1   7  11        9.13        9.36      2.41 o
   0   7  11      143.58      146.06      6.01 o
   1   7  11      290.70      278.63     10.62 o
   3   7  11       21.14       26.03      2.49 o
   4   7  11      140.78      127.56      6.47 o
   5   7  11      141.76      143.44      7.62 o
   6   7  11       21.38       22.50      3.10 o
   7   7  11       45.66       48.75      4.57 o
   8   7  11       26.03       23.89      3.75 o
   9   7  11       26.60       27.92      4.16 o
  10   7  11       36.95       30.88      5.12 o
  -4   8  11        0.22        0.00      4.61 o
  -3   8  11       16.12       20.21      3.37 o
  -2   8  11       13.36       15.05      2.87 o
   0   8  11      126.46      122.81      5.66 o
   1   8  11        4.06        1.51      2.20 o
   2   8  11        1.18        0.49      2.21 o
   7   8  11        1.28        2.38      3.40 o
   8   8  11        2.42        0.84      3.94 o
   9   8  11       32.27     9033.50    913.07 o
  10   8  11       83.21     6508.14    783.17 o
  -2   9  11       29.11       36.15      3.64 o
  -1   9  11       56.92       56.51      4.14 o
   0   9  11        0.18       -2.75      3.26 o
   1   9  11       23.16       27.57      3.06 o
   2   9  11       41.06       41.98      3.49 o
   3   9  11       21.25       25.52      3.05 o
   4   9  11       13.90       17.44      2.63 o
   5   9  11       37.30       40.26      3.51 o
   6   9  11        4.93        7.25      2.46 o
   7   9  11        0.15       -1.90      3.65 o
   8   9  11      128.12      118.00     10.62 o
   9   9  11      143.56      130.36     14.03 o
  -1  10  11        0.05       -3.05      3.94 o
   0  10  11        8.28       10.38      2.86 o
   1  10  11       95.65       96.19      5.42 o
   2  10  11      173.01      180.42      8.33 o
   3  10  11        4.31        4.47      2.59 o
   4  10  11       12.00      -83.30     83.30 o
   5  10  11        4.35       -4.10      6.02 o
   6  10  11        0.33       -4.50      4.50 o
   2  11  11        2.79        4.59      1.69 o
   3  11  11        2.07        3.29      1.53 o
   5  11  11        4.86        7.52      3.00 o
   7  11  11       73.29       53.85     10.67 o
  -2 -10  12       12.77        9.95      3.12 o
  -1 -10  12       26.85       25.82      3.72 o
   0 -10  12        1.02        3.30      2.69 o
  -5  -9  12        5.45        0.53      4.52 o
  -4  -9  12        2.32        5.80      2.81 o
  -3  -9  12       36.18       37.27      3.71 o
  -2  -9  12       59.52       56.64      4.14 o
  -1  -9  12        1.30       -0.43      3.59 o
   0  -9  12       21.00       20.14      3.26 o
   1  -9  12       11.62       12.97      2.92 o
   2  -9  12       32.07       36.62      3.74 o
   3  -9  12       11.99       11.07      3.16 o
  -6  -8  12        6.80       -1.30      4.53 o
  -5  -8  12       14.24       18.85      3.44 o
  -4  -8  12       18.54      691.75    222.34 o
  -3  -8  12       70.04       71.01      4.37 o
  -2  -8  12        7.82        2.48      3.71 o
  -1  -8  12        4.47        6.87      2.56 o
   0  -8  12       44.85       41.78      3.81 o
   1  -8  12      127.56      123.37      6.53 o
   2  -8  12        7.47        2.62      3.56 o
   3  -8  12        0.85       -2.54      3.67 o
   4  -8  12       12.86       11.06      3.40 o
  -7  -7  12       13.34       13.52      3.27 o
  -6  -7  12        8.59       15.79      3.02 o
  -5  -7  12        7.51       12.80      2.83 o
  -4  -7  12       30.21       32.53      3.33 o
  -3  -7  12        0.17       -0.60      3.77 o
  -2  -7  12        2.95        4.19      2.42 o
  -1  -7  12       52.99       51.90      3.59 o
   0  -7  12       93.56       94.67      4.94 o
   2  -7  12       33.83       33.59      3.60 o
   3  -7  12       48.13       42.59      3.82 o
   4  -7  12        0.29       -4.09      4.09 o
   5  -7  12        0.87        0.90      4.05 o
  -7  -6  12        6.30        0.95      4.36 o
  -6  -6  12        4.70        5.31      2.53 o
  -5  -6  12       36.12       36.24      3.43 o
  -4  -6  12        7.57        1.17      3.69 o
  -3  -6  12       30.87       43.31      3.19 o
  -2  -6  12       57.22       60.40      3.71 o
  -1  -6  12      186.28      177.99      6.54 o
   0  -6  12       34.81       29.46      2.85 o
   1  -6  12       12.39       11.40      2.35 o
   2  -6  12       55.21       55.91      3.91 o
   3  -6  12       32.21       33.39      3.28 o
   4  -6  12       88.24       80.28      5.38 o
   5  -6  12       77.91       61.84      5.19 o
   6  -6  12        2.50       11.15      3.10 o
   7  -6  12        8.44       10.91      3.50 o
  -7  -5  12        3.93        6.75      2.60 o
  -6  -5  12       37.00       41.81      3.57 o
  -5  -5  12        3.02        5.75      2.48 o
  -4  -5  12        0.32        1.26      3.61 o
  -3  -5  12       44.06       42.08      3.14 o
  -2  -5  12      428.61      426.44     10.97 o
  -1  -5  12       29.17       32.97      2.73 o
   0  -5  12        3.20        0.00      3.05 o
   1  -5  12      138.77      135.30      6.23 o
   2  -5  12      114.66      108.38      5.64 o
   3  -5  12       10.31        7.74      2.29 o
   4  -5  12       63.50       51.48      4.08 o
   5  -5  12        2.24       -1.46      3.85 o
   6  -5  12        0.09       -2.25      3.80 o
   7  -5  12       31.42       31.50      4.36 o
  -8  -4  12        1.08        1.83      3.79 o
  -7  -4  12        9.57        2.94      4.17 o
  -6  -4  12       23.47       22.74      2.98 o
  -5  -4  12        0.08        0.71      3.30 o
  -4  -4  12       43.27       39.89      3.12 o
  -3  -4  12      466.18      453.85     11.29 o
  -2  -4  12       65.65       69.31      3.49 o
  -1  -4  12        8.00       14.94      2.09 o
   0  -4  12      143.74      145.61      6.08 o
   1  -4  12      238.31      238.62      9.74 o
   2  -4  12        7.46        8.98      2.05 o
   3  -4  12        0.72        1.02      2.42 o
   4  -4  12        4.76       -0.15      3.26 o
   5  -4  12        4.93       -1.84      3.47 o
   6  -4  12       12.29        9.22      2.93 o
   7  -4  12      210.02      193.82     15.12 o
   8  -4  12       14.64       21.45      4.07 o
   9  -4  12        0.40       -1.65      5.01 o
  -8  -3  12        4.30        0.45      3.82 o
  -7  -3  12       25.54       22.50      3.23 o
  -6  -3  12        0.09        1.86      3.08 o
  -5  -3  12       18.43       12.89      2.40 o
  -4  -3  12      135.68      127.49      5.06 o
  -3  -3  12       47.28       48.99      2.95 o
  -2  -3  12       52.81       67.14      3.21 o
  -1  -3  12       95.32       95.33      4.18 o
   0  -3  12      183.12      185.68      7.28 o
   1  -3  12       93.71       93.10      4.81 o
   2  -3  12        0.15        0.13      2.46 o
   3  -3  12      135.58      140.82      7.12 o
   4  -3  12        2.87        2.58      2.70 o
   5  -3  12       50.54       47.17      3.75 o
   6  -3  12      260.19      248.19     15.51 o
   7  -3  12        2.81        3.60      2.85 o
   8  -3  12      100.01       90.63      9.96 o
   9  -3  12       16.73       11.63      3.98 o
  -8  -2  12       13.85        7.18      3.03 o
  -7  -2  12       13.74       12.73      2.79 o
  -6  -2  12        0.85       -3.20      3.20 o
  -5  -2  12      141.34      119.60      5.75 o
  -4  -2  12       42.74       36.14      2.77 o
  -3  -2  12        8.17       17.34      2.18 o
  -2  -2  12       80.48       98.64      3.92 o
  -1  -2  12      318.03      325.95     10.17 o
   0  -2  12       24.12       29.81      2.46 o
   1  -2  12        0.30       -2.41      2.41 o
   2  -2  12      100.53      110.21      5.69 o
   3  -2  12       64.16       55.92      3.70 o
   4  -2  12        4.09        3.88      1.79 o
   5  -2  12      358.84      352.30     16.86 o
   6  -2  12       62.97       58.90      4.85 o
   7  -2  12       71.55       75.15      7.16 o
   8  -2  12        0.68       12.28      3.14 o
   9  -2  12      151.06      133.44     16.79 o
  10  -2  12       37.28       29.22      5.45 o
  -8  -1  12       33.29       28.22      3.61 o
  -7  -1  12        5.01        3.28      2.65 o
  -6  -1  12      113.05      101.47      5.77 o
  -5  -1  12       59.84       57.28      3.77 o
  -4  -1  12        1.48        5.17      2.00 o
  -3  -1  12       41.06       42.76      2.74 o
  -2  -1  12      421.59      425.17     10.85 o
  -1  -1  12      118.26      122.28      4.71 o
   0  -1  12        0.21        0.12      2.48 o
   1  -1  12        8.62       14.71      2.11 o
   2  -1  12       53.90       65.49      4.04 o
   3  -1  12      191.32      195.34      9.73 o
   4  -1  12      473.99      493.76     23.51 o
   5  -1  12       47.33       48.80      3.56 o
   6  -1  12       30.52       30.26      3.19 o
   7  -1  12       19.06       14.67      2.93 o
   8  -1  12      633.27      646.05     70.55 o
   9  -1  12       69.91       74.18     11.07 o
  10  -1  12        3.76        5.35      3.08 o
  -8   0  12        7.48        5.38      3.01 o
  -7   0  12       21.54       22.76      3.08 o
  -6   0  12       38.14       24.61      2.26 o
  -5   0  12       21.41       11.44      1.69 o
  -4   0  12      102.71       68.27      2.94 o
  -3   0  12      312.18      195.61      5.29 o
  -2   0  12       10.10        9.01      1.31 o
  -1   0  12       90.81       77.29      2.96 o
   0   0  12      240.99      155.75      5.61 o
   1   0  12      406.48      260.78      9.94 o
   2   0  12      390.85      260.42     10.99 o
   3   0  12        0.94        3.03      1.16 o
   4   0  12        0.62        2.31      1.19 o
   5   0  12       17.60       10.40      1.54 o
   6   0  12        0.21        1.67      1.77 o
   7   0  12      275.06      191.39     12.41 o
   8   0  12      215.87      153.83     15.53 o
   9   0  12        1.00        6.20      2.16 o
  10   0  12       41.29       26.82      5.11 o
  11   0  12        5.48        0.89      2.76 o
  -7   1  12       27.98       17.34      2.30 o
  -6   1  12        0.18        1.37      1.65 o
  -5   1  12       14.03       11.71      1.67 o
  -4   1  12      322.22      201.76      6.22 o
  -3   1  12       13.44        9.59      1.46 o
  -2   1  12       45.05       36.23      1.90 o
  -1   1  12       10.14        5.85      1.22 o
   0   1  12       29.21       22.88      1.64 o
   1   1  12      109.90       86.60      3.79 o
   2   1  12      132.96       96.69      4.43 o
   3   1  12        1.37        9.36      1.26 o
   4   1  12        8.32        7.60      1.30 o
   5   1  12        3.97        0.98      1.41 o
   6   1  12      452.65      322.39     15.93 o
   7   1  12      344.93      236.22     14.00 o
   8   1  12        6.62       11.83      2.02 o
   9   1  12        2.42        4.45      1.90 o
  10   1  12       22.94       15.03      3.61 o
  11   1  12        5.60        5.25      2.09 o
  -7   2  12       11.58        8.39      1.96 o
  -6   2  12        0.11        5.21      1.54 o
  -5   2  12      166.81      110.51      4.99 o
  -4   2  12        3.49        1.76      2.04 o
  -3   2  12       51.32       34.39      2.04 o
  -2   2  12       23.56       16.21      1.55 o
  -1   2  12      239.98      155.59      4.87 o
   0   2  12       36.85       29.53      1.77 o
   1   2  12      159.38      120.46      5.06 o
   2   2  12        1.75        6.69      1.16 o
   3   2  12        0.45        2.76      0.98 o
   4   2  12      293.71      199.31      9.70 o
   5   2  12     1633.22     1153.93     54.20 o
   6   2  12      521.47      384.99     18.71 o
   7   2  12        2.06        5.23      1.36 o
   8   2  12       81.71       49.72      4.53 o
   9   2  12       16.50       10.19      2.15 o
  10   2  12       26.71       26.33      4.83 o
  11   2  12       10.60        8.21      2.67 o
  -7   3  12        1.47       -6.75      6.75 o
  -6   3  12       44.30       26.84      2.65 o
  -5   3  12       62.51       42.49      2.81 o
  -4   3  12       62.58       38.73      2.58 o
  -3   3  12       15.81        7.40      1.60 o
  -2   3  12      254.35      163.51      4.69 o
  -1   3  12      160.55      102.23      3.63 o
   0   3  12       64.45       41.48      2.13 o
   1   3  12       81.20       53.98      2.70 o
   2   3  12       98.71       68.89      3.55 o
   3   3  12      148.12       83.74      4.52 o
   4   3  12      754.07      478.84     24.04 o
   5   3  12      218.24      150.35      7.84 o
   6   3  12        6.11        0.28      1.93 o
   8   3  12       95.35      126.68     92.27 o
   9   3  12       70.70       47.92      5.64 o
  10   3  12        9.46       -0.96      3.34 o
  11   3  12       43.88       27.38      6.01 o
  -6   4  12       20.64       17.33      2.46 o
  -5   4  12       27.74       19.96      2.60 o
  -4   4  12        0.27       -0.06      1.74 o
  -3   4  12      219.58      148.18      4.68 o
  -2   4  12       12.18        8.34      1.48 o
  -1   4  12       29.42       22.96      1.73 o
   0   4  12       61.96       39.29      2.14 o
   1   4  12        0.14        1.74      1.00 o
   2   4  12      127.55       73.13      3.77 o
   3   4  12     1251.80      708.72     34.13 o
   4   4  12      425.01      262.27     13.28 o
   5   4  12       51.00       34.63      2.49 o
   6   4  12       40.42       27.67      2.13 o
   7   4  12       37.76       26.07      2.41 o
   8   4  12      102.01       77.44      7.21 o
   9   4  12       38.79       32.56      4.89 o
  10   4  12       23.26       16.44      3.86 o
  11   4  12        0.13       -0.43      2.35 o
  -6   5  12       10.26        8.36      2.25 o
  -5   5  12       14.41       13.08      2.19 o
  -4   5  12      199.91      138.08      5.17 o
  -3   5  12       54.07       36.63      2.46 o
  -2   5  12       23.79       16.21      1.79 o
  -1   5  12        8.47        5.62      1.29 o
   0   5  12      170.72      103.89      4.16 o
   1   5  12       92.44       58.93      2.95 o
   2   5  12      609.79      348.90     15.08 o
   3   5  12      226.16      145.52      7.07 o
   4   5  12        1.55        2.49      1.18 o
   5   5  12        1.92        1.21      1.58 o
   6   5  12       65.37       39.34      2.88 o
   7   5  12       18.47       11.66      1.83 o
   8   5  12        0.14       -1.58      2.40 o
   9   5  12       25.60       26.12      4.50 o
  10   5  12        6.51        5.07      2.31 o
  11   5  12        2.27        2.65      1.96 o
  -5   6  12       49.89       40.43      3.21 o
  -4   6  12       62.20       50.82      3.14 o
  -3   6  12        8.19        5.73      1.86 o
  -1   6  12       78.64       47.69      2.57 o
   0   6  12       21.20       16.25      1.53 o
   2   6  12      346.32      207.13      8.98 o
   3   6  12       56.16       35.21      2.27 o
   4   6  12       81.56       48.04      2.89 o
   5   6  12      213.71      131.27      6.88 o
   6   6  12      292.01      188.02     11.34 o
   7   6  12       65.44       40.34      3.86 o
   8   6  12       41.26       33.89      4.22 o
   9   6  12        2.32       -0.15      2.72 o
  10   6  12        6.06       -0.43      2.60 o
  11   6  12       46.19       29.24      5.48 o
  -4   7  12        5.02        1.73      2.10 o
  -3   7  12        5.94        5.59      1.81 o
  -2   7  12       45.43       31.39      2.39 o
   0   7  12      111.48       64.62      3.25 o
   1   7  12      152.85      489.80    111.65 o
   2   7  12       23.64       11.01      1.60 o
   4   7  12      163.86       96.91      4.98 o
   5   7  12      105.94       71.87      4.24 o
   6   7  12       15.78       10.75      1.82 o
   7   7  12       12.35        9.47      1.98 o
   8   7  12       79.05       44.57      5.91 o
   9   7  12       52.51       32.24      4.79 o
  -3   8  12       54.25       39.18      2.91 o
  -2   8  12       43.11     -156.82    156.82 o
  -1   8  12       37.72       20.01      2.23 o
   0   8  12       26.50       16.38      1.88 o
   3   8  12       82.77       55.95      3.28 o
   4   8  12       57.32       37.40      2.66 o
   5   8  12       12.95        7.83      1.59 o
   6   8  12        4.38        4.99      1.48 o
   7   8  12       92.84       60.83      5.22 o
   8   8  12       22.47       11.17      2.57 o
  10   8  12       78.87    16398.33   2356.65 o
  -2   9  12        0.32       -0.48      1.92 o
  -1   9  12        1.52        3.58      5.13 o
   0   9  12        0.10        3.43      1.45 o
   2   9  12       31.25       11.13      2.48 o
   3   9  12      124.38       84.42      4.48 o
   6   9  12       57.06       37.52      3.09 o
   7   9  12       29.83       23.51      2.70 o
   8   9  12       18.98       12.73      2.50 o
   9   9  12       25.77       19.84      3.14 o
   0  10  12        0.32        0.29      2.43 o
   2  10  12       66.90       40.63      3.01 o
   3  10  12        2.11       -1.07      8.25 o
   4  10  12        1.51        0.53      2.43 o
   5  10  12       50.77       33.87      2.88 o
   6  10  12       90.08       63.44      4.50 o
   7  10  12       15.90       15.07      2.29 o
   8  10  12       17.23        9.60      2.39 o
   3  11  12        2.65       -0.15      2.66 o
   4  11  12       27.37       17.83      2.48 o
   5  11  12       30.11       16.69      2.46 o
   6  11  12       22.66       11.73      2.25 o
  -3  -9  13        3.61        4.66      2.96 o
  -2  -9  13       19.31       22.21      3.38 o
  -1  -9  13        2.86        8.21      2.87 o
   0  -9  13        1.12        2.48      3.66 o
   1  -9  13       13.68        2.95      4.82 o
   2  -9  13       76.02       69.82      5.45 o
  -5  -8  13       11.67       17.69      3.24 o
  -4  -8  13        0.07        4.45      2.57 o
  -3  -8  13        4.52        4.22      2.84 o
  -2  -8  13        4.07        1.96      2.74 o
  -1  -8  13        2.32        3.37      3.53 o
   0  -8  13       11.31       12.85      2.90 o
   1  -8  13      109.61      105.39      6.20 o
   2  -8  13        0.27        1.91      3.51 o
   3  -8  13        1.40        2.55      2.72 o
  -6  -7  13       22.50       14.14      3.65 o
  -5  -7  13       13.72       19.35      2.86 o
  -4  -7  13        1.06       -1.79      4.03 o
  -3  -7  13       26.33       31.94      3.43 o
  -2  -7  13       10.48       16.08      2.77 o
  -1  -7  13       55.33       57.06      3.92 o
   0  -7  13       91.06       97.98      5.24 o
   1  -7  13        8.76        1.91      3.73 o
   2  -7  13       10.52        9.49      2.74 o
   3  -7  13       51.37       50.09      4.25 o
   4  -7  13       38.30       36.21      3.99 o
   5  -7  13        1.67       -0.70      4.15 o
   6  -7  13        1.46       -4.50      4.50 o
  -7  -6  13       15.48       -5.90      5.90 o
  -6  -6  13        1.14        3.25      2.60 o
  -5  -6  13        8.98       10.59      2.77 o
  -4  -6  13       36.09       36.19      3.33 o
  -3  -6  13       22.39       30.84      3.13 o
  -2  -6  13       35.85       35.40      3.26 o
  -1  -6  13       91.69      101.20      4.91 o
   0  -6  13        6.38        8.86      2.28 o
   1  -6  13        1.43        4.40      2.20 o
   2  -6  13      113.39      109.29      6.27 o
   3  -6  13      190.54      182.93      9.53 o
   4  -6  13       10.82       10.88      2.79 o
   5  -6  13        3.70       -2.11      3.88 o
   6  -6  13        7.06        7.76      3.05 o
   7  -6  13        0.05        2.93      3.15 o
  -7  -5  13       12.80       11.50      3.24 o
  -6  -5  13        0.47        4.66      2.42 o
  -5  -5  13       17.31       15.56      2.95 o
  -4  -5  13       23.90       35.15      3.21 o
  -3  -5  13       14.57       12.90      2.58 o
  -2  -5  13      133.55      144.02      5.55 o
  -1  -5  13       11.56       15.38      2.42 o
   0  -5  13        8.94       10.29      2.45 o
   1  -5  13       33.50       31.16      2.98 o
   2  -5  13      230.12      238.61     11.05 o
   3  -5  13       32.46       34.09      3.35 o
   4  -5  13        0.09       -0.36      3.40 o
   5  -5  13        0.19       -0.57      3.63 o
   6  -5  13        0.48        2.34      4.10 o
   7  -5  13        8.59        4.34      4.71 o
   8  -5  13       80.06       71.81      8.46 o
  -7  -4  13        0.44       -3.98      4.13 o
  -6  -4  13       70.49       66.01      4.66 o
  -5  -4  13        9.94       11.17      2.51 o
  -4  -4  13       31.88       31.06      3.07 o
  -3  -4  13       70.15       70.66      3.74 o
  -2  -4  13        9.67       11.55      2.25 o
  -1  -4  13       10.79       17.20      2.49 o
   0  -4  13      139.52      150.45      6.49 o
   1  -4  13      300.16      290.27     12.37 o
   2  -4  13        0.54        0.31      2.70 o
   3  -4  13      143.01      133.61      7.14 o
   4  -4  13        6.76        7.28      2.24 o
   5  -4  13       50.79       45.58      4.19 o
   6  -4  13      143.60      125.22      9.37 o
   7  -4  13       94.43       86.45      8.59 o
   8  -4  13        7.75       11.21      3.48 o
  -7  -3  13       62.78       53.36      4.59 o
  -6  -3  13      103.25       94.95      5.68 o
  -5  -3  13       45.14       37.07      3.48 o
  -4  -3  13       38.97       37.86      2.96 o
  -3  -3  13       26.66       27.69      2.57 o
  -2  -3  13        7.52       23.30      2.46 o
  -1  -3  13      233.84      228.68      8.09 o
   0  -3  13      405.02      414.64     15.36 o
   1  -3  13        6.65        9.04      2.09 o
   2  -3  13       16.65       16.90      2.36 o
   3  -3  13       65.08       68.27      4.35 o
   4  -3  13       12.42       12.75      2.36 o
   5  -3  13       28.51       27.87      3.02 o
   6  -3  13       80.34       77.39      6.25 o
   7  -3  13       28.65       36.66      4.67 o
   8  -3  13        7.20        9.38      3.35 o
   9  -3  13       16.86       14.87      4.38 o
  -7  -2  13       63.92       58.94      4.68 o
  -6  -2  13        1.67        1.75      3.55 o
  -5  -2  13       38.65       37.32      3.31 o
  -4  -2  13       37.40       38.60      2.99 o
  -3  -2  13       35.02       36.33      2.82 o
  -2  -2  13      114.61      132.21      4.90 o
  -1  -2  13      580.44      582.51     18.00 o
   0  -2  13        7.45       13.11      2.28 o
   1  -2  13      115.86      116.41      5.91 o
   2  -2  13        5.43        6.95      1.93 o
   3  -2  13      180.57      190.26      9.89 o
   4  -2  13       50.35       54.92      4.01 o
   5  -2  13      150.02      158.64      8.67 o
   6  -2  13       30.14       26.85      3.37 o
   7  -2  13       26.39       23.08      3.67 o
   8  -2  13        6.08        7.08      3.23 o
   9  -2  13      248.03      215.09     31.92 o
  10  -2  13       39.34       27.43      6.30 o
  -7  -1  13        4.77        0.65      2.72 o
  -6  -1  13        0.36        3.33      2.17 o
  -5  -1  13       23.41       20.81      2.81 o
  -4  -1  13        0.52        6.08      2.04 o
  -3  -1  13       21.42       22.29      2.32 o
  -2  -1  13      189.49      182.27      5.97 o
  -1  -1  13        1.73        6.63      2.07 o
   0  -1  13      263.82      278.17     10.61 o
   1  -1  13        0.35       -2.60      2.60 o
   2  -1  13      298.08      343.45     15.87 o
   3  -1  13      245.79      255.62     12.97 o
   4  -1  13      119.72      128.79      7.27 o
   5  -1  13      148.90      163.99      8.84 o
   6  -1  13        9.90        7.72      2.46 o
   7  -1  13       46.12       49.52      5.01 o
   8  -1  13      300.46      304.10     35.64 o
   9  -1  13        1.01        8.98      3.62 o
  10  -1  13       30.91       31.96      7.03 o
  -7   0  13        0.12       -3.59      3.59 o
  -6   0  13       34.87       30.45      3.39 o
  -5   0  13        3.99        0.73      3.25 o
  -4   0  13       39.05       39.57      3.02 o
  -3   0  13      146.01      136.14      5.01 o
  -2   0  13       23.49       25.05      2.28 o
  -1   0  13      159.08      181.21      6.43 o
   0   0  13        2.72        9.56      1.97 o
   1   0  13      468.99      524.64     20.61 o
   2   0  13      255.88      293.28     13.23 o
   3   0  13        0.34        1.96      2.76 o
   4   0  13      136.49      148.51      8.09 o
   5   0  13        3.21        6.57      2.04 o
   6   0  13       19.21       22.50      2.66 o
   7   0  13      412.30      436.94     29.67 o
   8   0  13      140.28      152.72     16.21 o
   9   0  13       16.11       26.84      5.54 o
  10   0  13       11.21       12.59      4.43 o
  -7   1  13       11.95       15.49      2.92 o
  -6   1  13       52.35       52.68      4.17 o
  -5   1  13       22.13       21.67      2.81 o
  -4   1  13      130.88      114.76      5.10 o
  -3   1  13        3.58        5.74      1.95 o
  -2   1  13       33.64       39.81      2.58 o
  -1   1  13        4.27        4.75      1.95 o
   0   1  13      600.04      603.03     20.51 o
   1   1  13      361.24      361.97     14.43 o
   2   1  13       31.13       46.95      3.10 o
   3   1  13       18.87       25.59      2.54 o
   4   1  13       99.69      114.50      6.43 o
   5   1  13       81.36       85.91      5.36 o
   6   1  13      475.95      516.82     26.68 o
   7   1  13      146.83      157.69     10.82 o
   8   1  13       17.37       24.79      3.72 o
   9   1  13        7.89        2.48      4.46 o
  10   1  13      176.32      186.42     37.73 o
  11   1  13        0.26        6.64      3.43 o
  -7   2  13       12.00       16.43      3.30 o
  -6   2  13        9.53        5.29      2.96 o
  -5   2  13       16.67       19.83      2.83 o
  -4   2  13        0.48       -3.49      3.49 o
  -3   2  13       29.72       23.15      2.66 o
  -2   2  13       47.06       50.77      3.05 o
  -1   2  13      373.69      372.85     11.54 o
   0   2  13      141.04      134.34      5.68 o
   1   2  13       42.39       54.73      3.33 o
   2   2  13      198.78      211.41      9.98 o
   3   2  13      228.82      233.70     11.60 o
   4   2  13       27.71       24.43      2.63 o
   5   2  13       54.29       67.47      4.52 o
   6   2  13      221.18      252.97     13.51 o
   7   2  13       19.95       23.47      2.89 o
   8   2  13       69.69       62.49      6.63 o
   9   2  13      116.85      110.90     15.98 o
  10   2  13       38.90       54.42     10.14 o
  11   2  13        3.91       11.37      4.47 o
  -6   3  13        3.19       -4.39      4.39 o
  -5   3  13       11.58       15.01      2.72 o
  -4   3  13       31.95       31.80      3.25 o
  -2   3  13      221.06      216.80      6.94 o
  -1   3  13      166.99      154.64      5.88 o
   0   3  13        0.21       12.50      2.02 o
   1   3  13        1.56        7.78      1.76 o
   2   3  13        0.74        2.94      1.57 o
   3   3  13      189.43      191.03     10.17 o
   4   3  13      159.37      157.11      8.77 o
   5   3  13      218.19      223.98     12.00 o
   6   3  13       12.18       15.19      2.34 o
   7   3  13        4.95        5.13      2.32 o
   8   3  13      213.00      216.68     19.08 o
   9   3  13      101.48       99.37     13.12 o
  10   3  13       21.68       20.80      4.76 o
  11   3  13        6.26        8.87      3.40 o
  -6   4  13        6.50       12.88      3.35 o
  -5   4  13        6.24        3.27      4.33 o
  -4   4  13        0.20        2.08      3.48 o
  -3   4  13      234.65      233.08      7.60 o
  -2   4  13       35.74       35.95      2.95 o
  -1   4  13        0.43       -0.30      2.73 o
   0   4  13       12.98       17.36      2.13 o
   1   4  13      166.20      162.65      7.67 o
   2   4  13      165.90      164.90      8.51 o
   3   4  13      140.64      149.56      8.34 o
   4   4  13       26.61       25.66      2.56 o
   5   4  13        6.48        6.36      1.89 o
   6   4  13       29.30       27.14      2.85 o
   7   4  13      287.95      302.58     20.22 o
   8   4  13       92.48      107.54     10.49 o
   9   4  13       17.18       19.96      3.96 o
  10   4  13        3.69        5.19      3.17 o
  11   4  13       61.65       72.93     18.67 o
  -5   5  13        0.28        4.01      4.15 o
  -4   5  13      165.20      181.95      7.38 o
  -3   5  13       84.78       91.40      4.64 o
  -2   5  13        4.35        8.26      2.31 o
  -1   5  13        8.52        2.23      3.12 o
   0   5  13      175.21      159.67      6.83 o
   1   5  13      119.12      108.24      5.53 o
   2   5  13      125.71      126.13      6.67 o
   3   5  13       18.14       20.42      2.26 o
   4   5  13        3.62        4.02      1.62 o
   5   5  13        5.32        3.46      1.86 o
   6   5  13       68.59       70.44      5.10 o
   7   5  13       36.77       39.05      4.19 o
   8   5  13       12.67       12.55      3.23 o
   9   5  13       20.90       18.62      4.42 o
  10   5  13      120.32      142.48     31.64 o
  11   5  13       28.83       42.37     11.46 o
  -4   6  13       38.77       42.06      4.38 o
  -3   6  13       17.05       14.55      3.22 o
  -2   6  13       11.38       16.87      2.53 o
  -1   6  13       73.34       70.36      3.98 o
   0   6  13        8.55       10.36      2.23 o
   1   6  13        9.14       13.14      2.14 o
   2   6  13      111.03      107.91      5.87 o
   3   6  13        1.99        5.12      1.85 o
   5   6  13      244.47      229.77     12.55 o
   6   6  13      127.25      117.25      8.65 o
   7   6  13       32.87     -157.21    157.21 o
   8   6  13       26.36       26.47      4.52 o
   9   6  13       39.58       40.78      7.73 o
  10   6  13      105.85      119.09     24.74 o
  11   6  13       24.46       24.23      6.85 o
  -3   7  13        1.64        1.99      2.92 o
  -2   7  13      122.70      132.32      5.69 o
  -1   7  13       44.19       44.32      3.55 o
   0   7  13        5.57        6.15      2.20 o
   1   7  13       41.82       45.74      3.43 o
   2   7  13        5.77        6.96      2.09 o
   3   7  13        0.99       -1.89      2.84 o
   4   7  13      108.88      101.79      6.01 o
   5   7  13       34.93       40.26      3.42 o
   6   7  13       12.05       14.19      2.54 o
   7   7  13        0.81        1.45      3.34 o
   8   7  13       78.44       91.28     11.38 o
   9   7  13       31.40       36.05      6.60 o
  10   7  13       11.61       17.64      4.82 o
  -2   8  13       28.05       31.31      3.74 o
  -1   8  13        0.11        0.20      3.87 o
   0   8  13        5.54       -0.57      3.41 o
   1   8  13       10.81       11.54      2.46 o
   2   8  13        2.77        2.47      3.24 o
   3   8  13       79.11       75.77      4.93 o
   4   8  13       58.09       71.64      4.60 o
   5   8  13       36.72       33.66      3.36 o
   7   8  13      268.80      288.74     24.15 o
   8   8  13      213.03      229.06     25.05 o
   9   8  13       50.83       55.81      8.68 o
  10   8  13        7.32        2.29      4.65 o
  -1   9  13        0.68        1.81      3.74 o
   0   9  13       31.65     -231.45    231.45 o
   2   9  13       21.22       21.80      2.87 o
   3   9  13       40.22       44.17      3.79 o
   4   9  13        8.65        6.67      2.63 o
   5   9  13        2.01        0.59      2.95 o
   6   9  13      113.18      126.73      9.02 o
   7   9  13       52.28       60.10      6.22 o
   8   9  13        0.08        0.25      4.39 o
   9   9  13       17.51       13.79      4.00 o
   1  10  13        0.76       -3.10      3.47 o
   2  10  13       11.52       17.00      3.02 o
   4  10  13        2.73        3.14      3.43 o
   5  10  13       82.42       83.91      6.06 o
   6  10  13      113.88      120.07      8.81 o
   7  10  13        3.13        0.49      4.17 o
  -2  -9  14        1.62        1.98      3.94 o
  -1  -9  14       21.51       19.86      3.55 o
   0  -9  14        6.93       12.72      2.73 o
   1  -9  14       11.89        8.25      3.24 o
  -4  -8  14        0.31       -0.25      4.32 o
  -3  -8  14        4.69        1.68      4.33 o
  -2  -8  14       89.08       86.26      5.18 o
  -1  -8  14       18.83       19.13      3.19 o
   0  -8  14       22.99       21.34      3.33 o
   1  -8  14       74.58       80.83      5.42 o
   2  -8  14        0.31       -0.45      3.79 o
   3  -8  14        7.21        9.09      3.10 o
   4  -8  14       45.94       51.05      5.06 o
  -5  -7  14        0.76        4.71      2.81 o
  -4  -7  14        5.66       -3.29      3.98 o
  -3  -7  14       54.42       62.05      4.31 o
  -2  -7  14       46.32       55.25      4.09 o
  -1  -7  14       25.88       21.45      3.16 o
   0  -7  14       20.39       22.16      3.11 o
   1  -7  14        1.30        2.24      2.43 o
   2  -7  14       15.14       12.67      3.00 o
   3  -7  14       72.95       62.59      5.23 o
   4  -7  14       96.14       90.68      6.63 o
   5  -7  14        2.58        0.97      4.45 o
  -6  -6  14        0.13        7.67      2.56 o
  -5  -6  14        0.78        2.30      3.47 o
  -4  -6  14       40.19       44.69      3.86 o
  -3  -6  14       80.90       90.10      4.75 o
  -2  -6  14        0.07        2.70      2.32 o
  -1  -6  14        3.63        3.30      2.39 o
   0  -6  14        9.58       11.60      2.58 o
   1  -6  14        0.18        3.02      3.06 o
   2  -6  14       34.56       39.17      3.78 o
   3  -6  14      208.65      197.79     10.57 o
   4  -6  14        5.90        8.33      2.80 o
   5  -6  14        6.61        3.10      3.85 o
   6  -6  14       23.90       17.07      3.76 o
  -6  -5  14        2.20        2.28      3.82 o
  -5  -5  14       83.05       85.03      4.97 o
  -4  -5  14      144.17      148.14      6.20 o
  -3  -5  14       25.07       22.39      3.12 o
  -2  -5  14        2.23        2.98      3.28 o
  -1  -5  14       36.92       43.47      3.39 o
   0  -5  14        8.18       10.56      2.60 o
   1  -5  14       33.78       35.44      3.21 o
   2  -5  14      210.79      206.59     10.47 o
   3  -5  14        0.08       -3.43      3.43 o
   4  -5  14       48.20       44.51      4.22 o
   5  -5  14        6.15        6.18      2.67 o
   6  -5  14       25.29       15.79      3.82 o
  -7  -4  14        1.44       -2.78      3.77 o
  -6  -4  14       33.61       31.80      3.52 o
  -5  -4  14       45.34       46.83      3.70 o
  -3  -4  14        0.36        2.72      2.97 o
  -2  -4  14       41.92       39.73      3.14 o
  -1  -4  14        7.04        8.88      2.49 o
   0  -4  14      100.63      105.44      5.47 o
   1  -4  14      189.11      206.50      9.78 o
   2  -4  14       14.80       11.92      2.55 o
   3  -4  14       63.67       56.28      4.38 o
   4  -4  14       57.01       56.76      4.55 o
   5  -4  14      208.96      189.00     11.50 o
   6  -4  14       30.26       21.03      3.70 o
   7  -4  14        3.63        7.79      3.02 o
   8  -4  14       20.74       17.68      4.33 o
  -7  -3  14       33.03       30.78      3.92 o
  -6  -3  14       65.36       61.26      4.67 o
  -5  -3  14        2.08       -0.58      3.21 o
  -4  -3  14        5.36        6.20      2.28 o
  -3  -3  14        1.27        0.34      3.09 o
  -2  -3  14       30.50       43.24      3.16 o
  -1  -3  14       90.21       96.95      4.72 o
   0  -3  14      200.39      195.96      8.61 o
   1  -3  14        1.71        0.47      3.11 o
   2  -3  14       63.26       56.47      4.14 o
   3  -3  14        0.20       -1.46      2.90 o
   4  -3  14      277.56      281.39     14.52 o
   5  -3  14       43.24       38.66      4.05 o
   6  -3  14       10.67       10.59      2.93 o
   7  -3  14       24.34       22.34      3.85 o
   8  -3  14        0.11       -3.87      4.35 o
   9  -3  14        9.74        8.64      3.91 o
  -7  -2  14       72.97       73.91      5.35 o
  -6  -2  14        6.39        5.76      2.50 o
  -5  -2  14        5.57        5.71      2.49 o
  -4  -2  14       24.44       19.79      2.70 o
  -3  -2  14       24.02       31.84      2.83 o
  -2  -2  14       43.21       46.28      3.07 o
  -1  -2  14       75.55       74.87      4.13 o
   0  -2  14       16.66       20.80      2.62 o
   1  -2  14       85.24       85.41      5.07 o
   2  -2  14       13.61       15.77      2.42 o
   3  -2  14      399.23      402.01     20.32 o
   4  -2  14       12.13       12.60      2.46 o
   5  -2  14        0.09        1.96      2.25 o
   6  -2  14       59.77       59.08      5.10 o
   7  -2  14       52.25       51.92      5.92 o
   8  -2  14       37.34       31.45      5.69 o
   9  -2  14       91.91       74.21     13.52 o
  -7  -1  14        0.23       -0.91      3.91 o
  -6  -1  14       18.95       15.34      3.01 o
  -5  -1  14       79.34       72.46      4.56 o
  -4  -1  14       96.57       93.32      4.54 o
  -3  -1  14       95.87       94.66      4.30 o
  -2  -1  14       40.33       41.23      2.86 o
  -1  -1  14       34.86       48.89      3.19 o
   0  -1  14       24.99       47.56      3.43 o
   1  -1  14       70.69       68.57      4.26 o
   2  -1  14      361.19      387.29     18.49 o
   3  -1  14      211.84      230.43     12.20 o
   4  -1  14       50.70       56.76      4.19 o
   5  -1  14       64.95       47.00      4.36 o
   6  -1  14        2.22        4.15      2.28 o
   7  -1  14       15.25       15.40      3.12 o
   8  -1  14       89.99       98.43     12.81 o
   9  -1  14       32.88       31.31      6.84 o
  10  -1  14       15.80       12.35      4.71 o
  -7   0  14        3.84        6.59      2.77 o
  -6   0  14       10.94       14.38      2.88 o
  -5   0  14       49.22       46.63      3.76 o
  -4   0  14       10.98        9.29      2.52 o
  -3   0  14       42.97       42.78      3.13 o
  -2   0  14       22.03       23.34      2.64 o
  -1   0  14       13.99       19.30      2.39 o
   0   0  14       49.30       60.87      3.71 o
   1   0  14      591.99      630.26     25.71 o
   2   0  14       59.24       62.25      4.12 o
   3   0  14        3.11        8.52      2.07 o
   4   0  14       44.94       55.11      4.08 o
   5   0  14      128.94      141.35      8.12 o
   6   0  14       91.80      100.44      6.60 o
   7   0  14      153.94      171.51     13.35 o
   8   0  14       25.26       27.94      4.52 o
   9   0  14       31.91       39.99      7.53 o
  10   0  14       13.95        5.83      3.93 o
  -6   1  14       87.92       98.21      5.86 o
  -5   1  14        4.74       -1.00      3.54 o
  -4   1  14        0.22        2.92      2.11 o
  -3   1  14        9.85        3.36      3.43 o
  -2   1  14       54.94       54.09      3.26 o
  -1   1  14        0.18        7.61      1.91 o
   1   1  14       80.72      100.93      5.30 o
   2   1  14        6.68       27.87      2.70 o
   3   1  14       41.14       51.68      3.63 o
   4   1  14      375.62      423.73     21.13 o
   5   1  14       41.84       43.61      3.63 o
   6   1  14      108.55      122.67      7.71 o
   7   1  14       59.59       63.96      5.57 o
   8   1  14        7.53       10.17      2.71 o
   9   1  14       17.55       19.59      4.26 o
  10   1  14       81.88       88.37     18.67 o
  -6   2  14       20.12       20.08      3.28 o
  -5   2  14        0.05        0.00      3.27 o
  -4   2  14        8.21       11.36      2.49 o
  -3   2  14        2.09        3.57      2.12 o
  -2   2  14       55.97       50.83      3.33 o
  -1   2  14      268.19      255.00      9.00 o
   0   2  14      136.77      130.32      5.91 o
   1   2  14       41.17       72.88      4.20 o
   2   2  14       66.62       81.89      4.85 o
   3   2  14      368.06      400.94     19.73 o
   4   2  14       13.56       15.54      2.39 o
   5   2  14        0.17       -0.96      2.95 o
   6   2  14      118.17      128.72      7.84 o
   7   2  14       24.82       23.56      3.12 o
   8   2  14        2.00        4.15      2.18 o
   9   2  14      196.54      187.93     29.53 o
  10   2  14       51.42       43.13     10.15 o
  11   2  14        3.06        4.87      3.97 o
  -6   3  14        2.93        3.77      3.88 o
  -4   3  14        9.22       -0.60      4.19 o
   1   3  14        2.66       12.07      2.16 o
   5   3  14       82.91       85.07      5.42 o
   6   3  14        4.30        0.66      3.05 o
   7   3  14        8.88       12.86      2.47 o
   8   3  14      197.60      191.96     19.20 o
   9   3  14       28.03       22.01      4.35 o
  10   3  14       61.10       53.46     11.27 o
  11   3  14       20.57       17.93      5.52 o
  -5   4  14        4.73       -4.68      4.68 o
  -3   4  14       63.27       60.40      3.94 o
  -2   4  14       43.20       49.46      3.37 o
  -1   4  14       14.35        8.11      4.15 o
   0   4  14       19.85       21.59      2.51 o
   1   4  14      343.16      313.09     14.45 o
   2   4  14      107.49       89.89      5.49 o
   3   4  14       12.13       26.77      2.53 o
   4   4  14       27.16       28.88      2.74 o
   5   4  14       42.61       41.27      3.43 o
   6   4  14       11.45       11.20      2.28 o
   7   4  14       86.96       94.09      7.61 o
   8   4  14       75.28       79.45      8.63 o
   9   4  14       74.20       76.17     11.25 o
  10   4  14        3.79        5.43      3.35 o
  11   4  14      176.25      192.68     44.94 o
  -5   5  14       13.95       15.99      3.46 o
  -4   5  14       33.12       36.39      3.67 o
  -3   5  14       39.65       50.08      3.63 o
  -2   5  14        2.58        3.20      3.51 o
  -1   5  14        4.62        9.47      2.15 o
   0   5  14      110.65      103.09      5.22 o
   3   5  14       44.93       37.57      3.25 o
   4   5  14       11.30       15.10      2.34 o
   5   5  14       52.96       53.38      4.01 o
   6   5  14       66.29       61.90      4.87 o
   7   5  14       93.69       98.44      8.53 o
   8   5  14       19.30       23.18      4.02 o
   9   5  14        8.06        6.96      3.22 o
  10   5  14      272.64      296.95     67.88 o
  -4   6  14       13.33       15.66      3.40 o
  -3   6  14        2.34        5.32      2.67 o
  -2   6  14       21.88       19.33      3.23 o
   1   6  14        8.48       11.68      2.44 o
   2   6  14        7.35       10.33      2.23 o
   3   6  14       95.27       97.95      5.92 o
   4   6  14       55.74       54.76      4.03 o
   5   6  14        2.83       14.56      2.35 o
   6   6  14       37.85       38.06      3.77 o
   7   6  14        0.07       -4.04      4.04 o
   8   6  14        3.54       -2.27      4.33 o
   9   6  14      189.39      219.16     40.29 o
  10   6  14      141.25      154.53     37.66 o
  -3   7  14        5.18        0.00      4.64 o
  -2   7  14      120.70      126.26      5.87 o
  -1   7  14       24.32       16.58      3.72 o
   0   7  14        1.38       -1.65      3.30 o
   1   7  14        0.39       -0.35      3.28 o
   2   7  14       48.95       51.04      3.85 o
   3   7  14       32.57       34.36      3.24 o
   4   7  14       35.07       43.57      3.57 o
   5   7  14        7.57        6.39      2.25 o
   6   7  14        0.88     -314.54    314.54 o
   7   7  14        0.60       -4.00      4.00 o
   8   7  14      135.91      159.17     21.22 o
   9   7  14      173.86      177.93     32.13 o
  10   7  14       14.71       15.25      5.02 o
  -2   8  14        7.40       10.02      2.79 o
  -1   8  14       12.48       13.91      2.95 o
   0   8  14        0.27       -1.40      3.09 o
   1   8  14       19.51       25.25      2.95 o
   2   8  14       16.09       16.97      2.65 o
   3   8  14       40.14       47.31      3.75 o
   4   8  14       23.36       29.74      3.21 o
   5   8  14        0.21       -0.57      3.23 o
   6   8  14       41.80       40.47      4.39 o
   7   8  14      251.13      285.99     26.01 o
   8   8  14      160.59      172.81     21.80 o
   9   8  14        9.23       13.99      4.12 o
   0   9  14       51.74       59.59      4.37 o
   1   9  14       44.48       48.54      4.03 o
   2   9  14        5.75        1.83      3.62 o
   3   9  14        5.17        7.70      2.59 o
   4   9  14        0.81        2.39      3.20 o
   5   9  14       19.84       18.65      3.19 o
   6   9  14       93.63      103.34      8.16 o
   7   9  14       64.58       73.65      7.57 o
   8   9  14        0.08       -4.96      4.96 o
   2  10  14        2.18        4.37      2.73 o
   3  10  14        3.72        6.15      2.71 o
   5  10  14      113.12      121.28      8.28 o
   6  10  14       71.05       83.37      6.90 o
   7  10  14        1.25       -4.40      4.40 o
  -3  -8  15        0.24       -0.76      4.05 o
  -2  -8  15       57.74       56.91      7.81 o
  -1  -8  15       20.13       20.91      3.55 o
   0  -8  15        3.85        5.97      2.81 o
   1  -8  15        6.95        6.43      3.03 o
   2  -8  15        4.05        6.06      2.78 o
   3  -8  15        3.10        1.23      4.34 o
  -4  -7  15        0.30       -0.99      4.31 o
  -3  -7  15       96.61      117.64      5.72 o
  -2  -7  15      137.15      149.09      6.74 o
  -1  -7  15        1.79        3.44      2.60 o
   0  -7  15        1.30       -0.22      3.66 o
   1  -7  15        2.90        2.50      2.51 o
   2  -7  15        1.78       -1.98      4.12 o
   3  -7  15       51.55       50.90      4.59 o
   4  -7  15       58.24       44.06      5.03 o
   5  -7  15        1.80        3.70      3.09 o
  -5  -6  15        0.16        2.67      4.03 o
  -4  -6  15       34.01       41.14      3.99 o
  -3  -6  15      140.98      136.64      6.33 o
  -2  -6  15        0.91       -3.21      3.80 o
  -1  -6  15       12.74       20.28      2.85 o
   0  -6  15       46.01       40.46      3.94 o
   1  -6  15        5.78        5.89      2.51 o
   2  -6  15       45.01       45.86      4.19 o
   3  -6  15      109.02      101.31      6.77 o
   4  -6  15       13.21       11.04      3.24 o
   5  -6  15        8.74        5.71      3.17 o
   6  -6  15       28.47       25.30      4.43 o
  -6  -5  15        0.31        2.67      2.66 o
  -5  -5  15       78.78       84.60      5.34 o
  -4  -5  15      162.07      173.39      6.95 o
  -3  -5  15        2.35        2.08      3.89 o
  -2  -5  15       37.00       33.01      3.30 o
  -1  -5  15       24.09       22.78      3.17 o
   0  -5  15        4.74        6.42      2.40 o
   1  -5  15       20.76       17.82      2.83 o
   2  -5  15       59.40       59.01      4.60 o
   3  -5  15        0.26       -3.71      3.71 o
   4  -5  15       31.23       20.12      3.55 o
   5  -5  15       70.71       68.32      5.94 o
   6  -5  15       54.55       39.79      5.29 o
   7  -5  15        0.91        2.60      4.61 o
  -6  -4  15       54.46       50.52      4.50 o
  -5  -4  15      114.91      103.29      5.76 o
  -4  -4  15        5.85        9.60      2.70 o
  -3  -4  15       11.33        8.28      2.68 o
  -2  -4  15       26.09       30.58      3.11 o
  -1  -4  15       15.04       17.11      2.84 o
   0  -4  15        1.24       -1.27      3.36 o
   1  -4  15       39.70       41.82      3.63 o
   2  -4  15       30.83       29.16      3.39 o
   3  -4  15       61.36       57.05      4.61 o
   4  -4  15       52.28       50.53      4.50 o
   5  -4  15      199.03      183.75     11.79 o
   6  -4  15        0.20        2.63      2.74 o
   7  -4  15        1.97        1.46      4.28 o
   8  -4  15       20.44       14.59      4.38 o
  -6  -3  15       68.40       60.48      4.80 o
  -5  -3  15        1.20        0.63      3.38 o
  -4  -3  15        2.35        2.37      3.59 o
  -3  -3  15       11.50       11.95      2.56 o
  -2  -3  15      154.34      149.16      6.22 o
  -1  -3  15       10.42        9.75      2.60 o
   0  -3  15       50.01       48.92      3.79 o
   1  -3  15       38.61       39.97      3.61 o
   2  -3  15       27.53       28.13      3.23 o
   3  -3  15        9.68        2.84      3.81 o
   4  -3  15      348.62      341.43     18.05 o
   5  -3  15        0.87        3.67      3.82 o
   6  -3  15        0.75        2.69      3.94 o
   7  -3  15       41.86       35.28      5.35 o
   8  -3  15       30.50       28.89      5.72 o
  -6  -2  15        6.20        2.54      2.77 o
  -5  -2  15       31.35       30.41      3.19 o
  -4  -2  15        0.15       -0.77      3.25 o
  -3  -2  15       53.24       60.00      3.68 o
  -2  -2  15       26.93       34.65      2.85 o
  -1  -2  15        1.40       -1.70      3.01 o
   0  -2  15       53.99       55.76      3.90 o
   1  -2  15        0.84        6.92      2.37 o
   2  -2  15       93.36      105.70      6.48 o
   3  -2  15      388.99      411.38     21.45 o
   4  -2  15       46.49       53.80      4.36 o
   5  -2  15        4.63       -2.96      3.73 o
   6  -2  15      168.41      174.21     12.41 o
   7  -2  15      149.12      130.64     13.63 o
   8  -2  15        0.12       -4.40      4.64 o
   9  -2  15        6.74        8.17      3.84 o
  -6  -1  15        7.89       -2.23      4.19 o
  -5  -1  15       11.72       17.98      2.90 o
  -4  -1  15       47.61       52.02      3.52 o
  -3  -1  15        3.31        5.24      2.29 o
  -2  -1  15       12.59       11.97      2.48 o
  -1  -1  15       18.75       29.77      2.84 o
   0  -1  15       15.51       29.52      2.86 o
   1  -1  15       71.02       79.43      4.90 o
   2  -1  15      178.15      198.62     10.51 o
   3  -1  15       94.87      108.59      6.70 o
   4  -1  15       21.00       24.35      2.99 o
   5  -1  15       47.18       48.51      4.21 o
   6  -1  15      150.93      171.98     11.33 o
   7  -1  15        2.13        3.82      2.80 o
   8  -1  15        9.95       17.70      4.07 o
   9  -1  15       22.19       18.23      5.12 o
  -6   0  15        0.08       -1.14      3.91 o
  -5   0  15       65.54       56.52      4.33 o
  -4   0  15       17.41       16.57      2.81 o
  -3   0  15       30.49       25.39      3.10 o
  -2   0  15       10.91       14.79      2.42 o
  -1   0  15       13.40       15.24      2.46 o
   0   0  15        9.33       11.53      2.30 o
   1   0  15      122.22      141.38      7.20 o
   2   0  15       18.86       23.19      2.77 o
   3   0  15        7.40       10.25      2.42 o
   4   0  15       49.20       56.36      4.41 o
   5   0  15      374.35      418.14     22.06 o
   6   0  15        0.75        0.83      2.43 o
   7   0  15        0.12       10.76      2.58 o
   8   0  15       13.41       12.50      3.40 o
   9   0  15        4.15        6.78      3.38 o
  10   0  15       15.89       24.32      6.97 o
  -6   1  15       18.68       14.28      3.43 o
  -5   1  15        0.58        1.52      3.76 o
  -4   1  15        0.72        3.58      2.23 o
  -3   1  15       56.08       56.75      3.71 o
  -2   1  15       78.30       89.32      4.26 o
  -1   1  15       81.15       79.27      4.33 o
   0   1  15      208.24      215.23      9.24 o
   1   1  15      168.79      187.86      9.01 o
   2   1  15        0.24        6.63      2.37 o
   3   1  15       69.39       77.99      5.15 o
   4   1  15      391.76      456.54     23.23 o
   5   1  15       63.80       74.51      5.26 o
   6   1  15        0.69        5.19      2.39 o
   7   1  15        2.55        3.63      2.38 o
   8   1  15        1.41        4.15      2.39 o
   9   1  15       17.34       16.01      4.32 o
  10   1  15       90.93       98.52     21.81 o
  -6   2  15       12.67       11.96      3.36 o
  -5   2  15        1.04        2.05      3.80 o
  -4   2  15       23.73       29.13      3.12 o
  -3   2  15       19.76       21.98      2.75 o
  -2   2  15       27.82       27.22      2.97 o
  -1   2  15       72.17       62.93      3.87 o
   0   2  15       95.42      100.98      5.32 o
   1   2  15        4.63        6.44      2.13 o
   2   2  15      158.86      180.04      9.39 o
   3   2  15      359.19      378.31     19.25 o
   4   2  15        6.51        6.17      2.41 o
   5   2  15       69.98       68.54      5.01 o
   6   2  15       20.06       25.99      3.02 o
   7   2  15       79.44       81.11      7.16 o
   8   2  15       87.38       83.49     10.47 o
   9   2  15       97.45       95.51     17.01 o
  10   2  15       13.71       11.79      4.10 o
  -5   3  15       16.59       23.48      3.60 o
  -4   3  15       96.65      104.15      5.22 o
  -3   3  15        2.96        0.60      3.46 o
  -2   3  15        2.18       10.04      2.21 o
  -1   3  15        0.55       -1.87      3.09 o
   0   3  15        4.96        0.80      3.28 o
   1   3  15       25.58       31.40      2.97 o
   2   3  15      342.50      356.39     18.15 o
   3   3  15       11.43       12.65      2.38 o
   4   3  15       31.35       41.39      3.44 o
   5   3  15       14.29       13.60      2.49 o
   6   3  15       89.45       98.19      6.78 o
   7   3  15       11.23       11.69      2.85 o
   8   3  15      120.96      122.10     14.19 o
   9   3  15       25.31       18.70      4.23 o
  10   3  15       15.56        9.37      3.69 o
  -5   4  15       41.37       50.82      4.38 o
  -4   4  15       13.70       14.70      3.14 o
  -3   4  15        8.64       12.32      2.75 o
  -2   4  15       35.48       31.99      3.20 o
  -1   4  15       22.66       20.05      2.71 o
   0   4  15       44.37       48.44      3.38 o
   1   4  15      197.72      187.44      9.65 o
   2   4  15        4.56        5.18      2.06 o
   3   4  15      122.68      138.76      8.40 o
   4   4  15        1.76        2.46      2.84 o
   5   4  15      122.12      123.82      7.69 o
   6   4  15        1.95        3.12      2.16 o
   7   4  15       76.15       83.04      7.37 o
   8   4  15       38.43       34.90      5.17 o
   9   4  15       41.28       47.73      8.07 o
  10   4  15        6.60        4.52      3.56 o
  -4   5  15        0.61        0.75      4.14 o
  -3   5  15       19.35       20.05      3.40 o
  -2   5  15        5.92        1.83      2.43 o
  -1   5  15       22.74       18.93      2.83 o
   0   5  15      135.87      132.58      6.69 o
   1   5  15      113.11      113.37      6.39 o
   2   5  15      106.80      117.49      6.95 o
   3   5  15        1.14        1.39      2.84 o
   4   5  15      280.73      279.84     15.97 o
   5   5  15      156.98      164.81     10.01 o
   6   5  15       35.88       37.87      3.88 o
   7   5  15       48.83       52.56      5.58 o
   8   5  15        9.19        9.61      3.11 o
   9   5  15       17.60       11.74      4.13 o
  10   5  15      180.44      212.13     49.16 o
  -3   6  15        7.48        8.47      3.00 o
  -2   6  15        9.12       11.04      2.91 o
  -1   6  15       51.29       55.13      3.94 o
   0   6  15       25.20       25.43      2.93 o
   1   6  15       16.95       13.44      2.50 o
   2   6  15        0.39        4.64      2.00 o
   3   6  15      287.28      272.62     14.96 o
   4   6  15       89.48       87.19      5.83 o
   5   6  15        0.39        1.04      3.44 o
   6   6  15       21.17       20.33      3.16 o
   7   6  15        1.78        3.51      2.77 o
   8   6  15        0.54        6.50      2.90 o
   9   6  15      184.15      201.45     39.22 o
  10   6  15      101.33      110.44     29.31 o
  -2   7  15       24.85       31.80      3.44 o
  -1   7  15        3.29        5.66      2.46 o
   0   7  15       21.67       24.93      2.98 o
   1   7  15       18.84       18.20      2.73 o
   2   7  15       89.85      102.40      6.22 o
   3   7  15       75.08       64.94      4.87 o
   4   7  15        4.85       14.80      2.42 o
   5   7  15        2.01        4.87      2.19 o
   6   7  15       31.53       36.86      4.11 o
   7   7  15       12.55       15.71      3.63 o
   8   7  15      162.87      187.14     26.99 o
   9   7  15      138.57      157.04     31.63 o
  -1   8  15        3.62        1.39      3.67 o
   0   8  15        5.62        5.76      2.62 o
   1   8  15       44.12       35.88      3.81 o
   2   8  15       59.58       64.43      4.64 o
   3   8  15        0.54        0.20      3.51 o
   4   8  15        8.35       13.86      2.67 o
   5   8  15       34.17       29.67      3.54 o
   6   8  15       11.93        9.89      3.16 o
   7   8  15       45.77       53.78      6.89 o
   8   8  15      124.73      139.49     19.98 o
   9   8  15        3.18        2.54      5.03 o
   1   9  15       51.50       59.08      4.42 o
   2   9  15        0.47        5.41      2.42 o
   3   9  15        2.49       -0.22      3.78 o
   4   9  15       13.95       14.56      3.04 o
   5   9  15       43.90       39.48      4.39 o
   6   9  15       57.81       69.64      6.46 o
   7   9  15       58.30       64.88      7.56 o
   8   9  15        0.24       10.10      3.19 o
   4  10  15       44.36       42.26      4.29 o
   5  10  15       61.26       69.56      5.92 o
  -1  -8  16       46.57       38.10      4.64 o
   0  -8  16        0.11        1.01      4.26 o
   1  -8  16        0.39       -2.77      4.19 o
  -3  -7  16       30.87       36.85      4.08 o
  -2  -7  16       39.51       39.31      4.32 o
  -1  -7  16       11.76       14.49      3.18 o
   0  -7  16        0.04        0.95      3.69 o
   1  -7  16        8.67       10.22      3.29 o
   2  -7  16       10.73        9.02      3.30 o
   3  -7  16       10.61       11.07      3.16 o
   4  -7  16       29.78       23.35      4.05 o
  -4  -6  16       30.75       32.90      3.80 o
  -3  -6  16       92.51       95.43      5.46 o
  -2  -6  16        0.93       -2.77      4.08 o
  -1  -6  16        1.48        0.67      3.96 o
   0  -6  16       10.76       11.97      3.16 o
   1  -6  16        4.71        4.64      2.63 o
   2  -6  16        2.24        5.66      2.74 o
   3  -6  16       17.63       14.05      3.31 o
   4  -6  16        0.05       -3.53      3.84 o
   5  -6  16        0.66        2.74      4.51 o
  -5  -5  16       14.26       18.46      3.31 o
  -4  -5  16       20.28       24.98      3.49 o
  -3  -5  16        5.76        5.60      3.00 o
  -2  -5  16       22.61       37.97      3.40 o
  -1  -5  16       97.38      113.75      6.13 o
   0  -5  16       68.95       76.64      5.20 o
   1  -5  16        1.40        4.99      2.45 o
   2  -5  16        6.65        7.85      2.49 o
   3  -5  16        7.54       14.91      2.87 o
   4  -5  16        0.05        1.54      4.28 o
   5  -5  16       92.49       82.83      7.10 o
   6  -5  16       30.08       24.18      4.18 o
  -5  -4  16       46.59       47.40      4.19 o
  -4  -4  16        0.27        3.87      2.57 o
  -3  -4  16       12.02       11.56      2.94 o
  -2  -4  16       25.06       17.34      3.15 o
  -1  -4  16       77.83       86.81      5.20 o
   0  -4  16        1.92        0.20      3.59 o
   1  -4  16       76.07       83.81      5.68 o
   2  -4  16       76.60       72.69      5.38 o
   3  -4  16        4.21        8.28      2.67 o
   4  -4  16       70.03       70.25      5.50 o
   5  -4  16       70.69       68.51      6.08 o
   6  -4  16        4.97        7.78      3.16 o
   7  -4  16        0.07        3.56      3.12 o
  -6  -3  16       23.24       24.72      3.44 o
  -5  -3  16        9.19       10.08      2.91 o
  -4  -3  16        2.24        3.19      3.81 o
  -3  -3  16       54.65       62.76      4.20 o
  -2  -3  16      188.06      201.11      7.93 o
  -1  -3  16        9.67        8.99      2.66 o
   0  -3  16        4.95        3.40      3.87 o
   1  -3  16       22.16       24.56      3.23 o
   2  -3  16        1.60        5.50      2.36 o
   3  -3  16       40.10       43.32      4.09 o
   4  -3  16      158.60      165.89      9.89 o
   5  -3  16        0.08       -2.49      3.96 o
   6  -3  16        1.00        3.08      2.85 o
   7  -3  16       85.01       82.57     10.33 o
   8  -3  16       45.98       37.23      7.29 o
  -6  -2  16        5.40       10.87      2.91 o
  -5  -2  16        6.04        0.22      3.76 o
  -4  -2  16       17.04       17.26      3.01 o
  -3  -2  16       78.53       68.70      4.27 o
  -2  -2  16        3.84        7.77      2.48 o
  -1  -2  16        4.75        9.59      2.42 o
   0  -2  16      106.63      113.44      6.44 o
   1  -2  16        9.82       14.61      2.63 o
   2  -2  16        9.00       17.20      2.66 o
   3  -2  16      130.68      145.55      8.84 o
   4  -2  16        7.78        8.40      2.72 o
   5  -2  16       59.41       60.48      5.02 o
   6  -2  16      182.91      174.49     13.23 o
   7  -2  16      125.89      122.31     13.48 o
   8  -2  16        1.33        8.54      3.37 o
   9  -2  16        1.17        1.69      4.89 o
  -6  -1  16        0.33       -3.29      4.10 o
  -5  -1  16        2.86        0.88      3.46 o
  -4  -1  16       64.72       58.64      4.04 o
  -3  -1  16        1.38       -3.37      3.37 o
  -2  -1  16       15.82       20.43      2.91 o
  -1  -1  16       56.61       66.25      4.29 o
   0  -1  16      204.67      218.78     10.17 o
   1  -1  16       19.61       23.95      2.82 o
   2  -1  16      126.15      139.76      8.19 o
   3  -1  16       35.31       37.33      3.91 o
   4  -1  16       48.48       55.01      4.51 o
   5  -1  16      111.86      125.08      7.97 o
   6  -1  16      234.23      258.88     17.55 o
   7  -1  16        5.09        9.05      3.12 o
   8  -1  16        1.11        5.31      3.23 o
   9  -1  16       15.76       20.80      5.43 o
  -6   0  16       20.66       17.60      3.61 o
  -5   0  16       64.94       62.91      4.66 o
  -4   0  16        0.71       -4.03      4.03 o
  -3   0  16       25.04       25.96      3.11 o
  -2   0  16        6.46        9.30      2.54 o
  -1   0  16      181.49      191.57      8.07 o
   0   0  16        3.01        2.12      3.09 o
   1   0  16       34.65       40.42      3.44 o
   2   0  16      106.30      126.42      7.35 o
   3   0  16       13.91       22.50      2.84 o
   4   0  16      149.87      165.30      9.72 o
   5   0  16      440.19      479.91     25.94 o
   6   0  16        0.29        3.75      2.47 o
   7   0  16       20.96       27.73      4.07 o
   8   0  16       30.16       33.54      5.72 o
   9   0  16       15.97       20.52      5.14 o
  -5   1  16        2.78        2.07      4.08 o
  -4   1  16        6.09        3.93      2.53 o
  -3   1  16       50.72       54.69      3.97 o
  -2   1  16      136.22      149.31      6.23 o
  -1   1  16       18.26       23.62      2.84 o
   0   1  16        0.27       12.00      2.55 o
   1   1  16       87.41      104.02      5.97 o
   2   1  16        6.12        9.56      2.30 o
   3   1  16       30.63       29.82      3.40 o
   4   1  16      197.42      221.86     12.27 o
   5   1  16       23.56       27.60      3.39 o
   6   1  16      143.75      163.35     11.02 o
   7   1  16        2.51        1.12      3.33 o
   8   1  16       41.67       39.13      6.42 o
   9   1  16       22.08       21.77      5.46 o
  10   1  16       79.93       84.70     21.24 o
  -5   2  16        9.43       17.22      2.98 o
  -4   2  16        3.95        7.16      2.70 o
  -3   2  16      106.08      110.28      5.17 o
  -2   2  16       76.20       84.77      4.61 o
  -1   2  16       16.01       21.37      2.72 o
   0   2  16       12.05       17.48      2.68 o
   1   2  16        6.34       12.48      2.41 o
   2   2  16       29.39       41.86      3.61 o
   3   2  16      132.21      150.99      8.71 o
   4   2  16        1.52        2.51      3.33 o
   5   2  16      186.92      210.87     12.08 o
   6   2  16       14.13       20.42      3.01 o
   7   2  16      207.05      205.75     18.25 o
   8   2  16       18.75       13.21      3.28 o
   9   2  16       17.35       15.17      4.18 o
  10   2  16       19.52      -16.86     16.86 o
  -5   3  16        5.71        2.04      4.43 o
  -4   3  16       56.73       56.52      4.37 o
  -3   3  16        1.78       -0.64      3.58 o
  -2   3  16        0.76        3.13      3.35 o
  -1   3  16       20.77       26.73      3.11 o
   0   3  16      113.68      113.56      6.20 o
   1   3  16       91.71       91.56      5.61 o
   2   3  16      221.37      220.74     12.09 o
   3   3  16       17.00       15.95      2.55 o
   4   3  16       74.33       68.17      6.87 o
   5   3  16        1.19        2.88      2.29 o
   6   3  16      232.75      252.62     16.10 o
   7   3  16       43.69       46.56      5.11 o
   8   3  16       13.17       11.14      3.12 o
   9   3  16        4.19        7.27      2.74 o
  10   3  16        0.07       -3.87      3.87 o
  -4   4  16       30.67       35.74      3.80 o
  -3   4  16        0.18       -1.56      3.82 o
  -2   4  16       15.19       12.25      2.81 o
  -1   4  16       13.77       17.08      2.63 o
   0   4  16       19.12       20.40      2.68 o
   1   4  16       41.51       42.74      3.44 o
   2   4  16        3.16        0.66      3.09 o
   3   4  16       73.95       72.02      5.15 o
   4   4  16       27.90       26.71      3.01 o
   5   4  16      216.63      224.02     13.24 o
   6   4  16       53.04       64.53      5.24 o
   7   4  16        6.69        6.88      3.02 o
   8   4  16       61.52       66.75      8.58 o
   9   4  16       26.98       31.35      6.32 o
  10   4  16       22.39       18.44      5.63 o
  -3   5  16       25.37       28.35      3.56 o
  -2   5  16       46.35       44.68      3.90 o
  -1   5  16        2.10        1.58      3.37 o
   0   5  16        1.14       -0.18      3.23 o
   1   5  16        0.10       -0.43      2.10 o
   2   5  16       73.43       66.44      4.89 o
   3   5  16        2.11        1.99      3.19 o
   4   5  16      217.28      215.29     12.97 o
   5   5  16      121.94      122.57      8.07 o
   6   5  16        6.18       10.36      2.66 o
   7   5  16       20.95       23.99      3.83 o
   8   5  16        2.94        0.97      4.30 o
   9   5  16       11.92       13.49      4.19 o
  10   5  16       98.88      109.10     26.43 o
  -3   6  16       35.37       35.49      4.03 o
  -2   6  16        5.92        0.00      4.40 o
  -1   6  16       16.19       18.93      3.06 o
   0   6  16       10.44        9.89      2.53 o
   1   6  16        1.93        2.58      3.00 o
   2   6  16        1.21        1.25      3.37 o
   3   6  16      185.61      182.42     10.89 o
   4   6  16       27.05       29.76      3.15 o
   5   6  16       10.91       12.30      2.73 o
   6   6  16        8.49        8.87      2.84 o
   7   6  16       35.49       48.44      5.90 o
   8   6  16        7.61        8.78      3.39 o
   9   6  16      101.14      114.87     23.67 o
  -1   7  16        0.14        0.34      2.63 o
   0   7  16        4.40        3.33      3.49 o
   1   7  16        3.45        6.46      2.40 o
   2   7  16      211.50      204.93     11.50 o
   3   7  16      129.85      122.35      7.90 o
   4   7  16       11.09       19.30      2.74 o
   5   7  16       17.78       18.70      3.22 o
   6   7  16      139.21      148.30     12.20 o
   7   7  16       35.35       44.30      5.98 o
   8   7  16       43.28       46.13      8.30 o
   9   7  16       28.86       32.17      8.07 o
   0   8  16        7.34       10.12      2.97 o
   1   8  16       57.17       65.60      4.80 o
   2   8  16       63.94       69.49      5.10 o
   3   8  16        2.74        4.31      2.68 o
   4   8  16       17.48       17.34      3.08 o
   5   8  16      105.33      113.86      8.30 o
   6   8  16       10.46        3.36      4.35 o
   7   8  16        3.57        8.77      3.27 o
   8   8  16       48.10       56.34      9.61 o
   2   9  16        4.44        2.50      4.12 o
   3   9  16       12.14        8.91      2.95 o
   4   9  16       51.16       49.65      4.56 o
   5   9  16       31.44       37.90      4.18 o
   6   9  16        0.94        3.21      3.12 o
   7   9  16       12.47       14.07      3.92 o
  -2  -7  17       30.93       37.22      3.96 o
  -1  -7  17        0.03        4.08      4.28 o
   0  -7  17        0.06       -1.51      4.14 o
   1  -7  17       38.91       34.08      4.52 o
   2  -7  17       27.77       32.99      4.31 o
  -3  -6  17       23.85       27.56      3.56 o
  -2  -6  17        0.41        3.70      2.90 o
  -1  -6  17        7.43        6.75      3.04 o
   0  -6  17       42.27       44.49      4.46 o
   1  -6  17       13.26       11.14      3.19 o
   2  -6  17        3.69        7.75      2.78 o
   3  -6  17        2.89        3.76      2.70 o
   4  -6  17       24.75       19.66      3.98 o
  -4  -5  17       44.26       50.02      4.27 o
  -3  -5  17       28.82       31.18      3.79 o
  -2  -5  17        0.04        7.21      2.73 o
  -1  -5  17       29.55       27.80      3.88 o
   0  -5  17       15.71       19.81      3.30 o
   1  -5  17        9.97       11.21      2.88 o
   2  -5  17        0.05       -1.80      3.86 o
   3  -5  17       31.26       38.04      4.21 o
   4  -5  17       43.89       44.85      5.05 o
   5  -5  17       44.20       34.62      4.72 o
   6  -5  17       26.23       15.79      4.20 o
  -4  -4  17        0.48       -3.55      3.87 o
  -3  -4  17        9.14       12.88      3.21 o
  -2  -4  17       20.61       23.43      3.32 o
  -1  -4  17       85.78       93.79      5.87 o
   0  -4  17        2.38        2.57      2.68 o
   1  -4  17        0.88        1.71      3.60 o
   2  -4  17       33.57       32.18      3.98 o
   3  -4  17       52.48       60.99      5.23 o
   4  -4  17       11.12        8.37      3.06 o
   5  -4  17       16.23       17.76      3.44 o
   6  -4  17        2.52        3.44      4.19 o
   7  -4  17        0.09        0.53      4.29 o
  -5  -3  17       16.71       21.17      3.20 o
  -4  -3  17        2.76        2.28      4.02 o
  -3  -3  17        3.33       13.02      2.65 o
  -2  -3  17        1.42        1.27      3.44 o
  -1  -3  17       37.54       39.59      3.98 o
   0  -3  17        1.72       -2.46      4.11 o
   1  -3  17      230.26      254.89     13.64 o
   2  -3  17      138.95      151.31      9.31 o
   3  -3  17       25.20       21.92      3.40 o
   4  -3  17       25.98       30.45      3.61 o
   5  -3  17        0.54       -1.55      3.79 o
   6  -3  17        0.29       -3.27      4.20 o
   7  -3  17       52.09       42.55      6.72 o
  -5  -2  17        0.59        0.00      3.87 o
  -4  -2  17        6.60        3.79      3.82 o
  -3  -2  17       46.77       49.04      3.87 o
  -2  -2  17        3.20        8.86      2.64 o
  -1  -2  17        1.35       10.46      2.68 o
   0  -2  17      160.20      174.80      9.17 o
   1  -2  17       89.98       96.82      6.39 o
   2  -2  17       23.31       27.63      3.42 o
   3  -2  17      100.53      108.57      7.25 o
   4  -2  17        8.76        6.70      2.65 o
   5  -2  17        2.50        5.21      2.67 o
   6  -2  17       87.87       87.77      8.07 o
   7  -2  17       52.03       51.77      7.29 o
   8  -2  17        0.30        5.71      3.23 o
  -5  -1  17        1.12       -3.60      3.60 o
  -4  -1  17       43.24       45.05      3.73 o
  -3  -1  17        3.03        3.37      3.85 o
  -2  -1  17        0.18       -3.96      3.96 o
  -1  -1  17      246.97      281.29     11.79 o
   0  -1  17      371.15      434.67     19.30 o
   1  -1  17        3.79        4.28      2.54 o
   2  -1  17        0.97        6.65      2.51 o
   3  -1  17        6.26        2.18      3.82 o
   4  -1  17        0.50        1.51      2.45 o
   5  -1  17      105.31      113.31      7.76 o
   6  -1  17      157.26      152.32     11.96 o
   7  -1  17        2.44       -2.92      4.30 o
   8  -1  17        1.64       -1.24      4.31 o
   9  -1  17       17.22       12.85      4.80 o
  -5   0  17        1.47        2.86      3.79 o
  -4   0  17        4.11        2.01      3.96 o
  -3   0  17        7.23        3.16      3.92 o
  -2   0  17       76.14       76.85      4.80 o
  -1   0  17      227.86      240.86     10.28 o
   0   0  17        1.55        3.95      2.58 o
   1   0  17        0.08       12.19      2.63 o
   2   0  17       47.30       52.71      4.45 o
   3   0  17        0.47       -3.65      3.65 o
   4   0  17       30.45       37.96      3.78 o
   5   0  17      136.78      154.21      9.70 o
   6   0  17       19.53       19.17      3.35 o
   7   0  17       45.09       44.27      5.82 o
   8   0  17       59.02       50.12      8.72 o
   9   0  17       27.88       21.78      6.01 o
  -5   1  17       25.23       20.75      3.71 o
  -4   1  17        0.74        4.79      2.63 o
  -3   1  17       57.23       67.25      4.38 o
  -2   1  17      164.41      161.33      6.96 o
  -1   1  17        1.20        4.59      2.44 o
   0   1  17       80.54      111.23      6.20 o
   1   1  17       38.58       45.78      4.08 o
   2   1  17       37.34       43.29      3.90 o
   3   1  17       28.83       29.90      3.43 o
   4   1  17      182.53      222.99     12.62 o
   5   1  17        1.77        2.98      2.58 o
   6   1  17      102.57      118.18      8.91 o
   7   1  17       56.42       56.88      6.71 o
   8   1  17       67.78       69.35     11.57 o
   9   1  17       15.59       11.76      4.03 o
  -4   2  17       38.78       43.64      3.98 o
  -3   2  17      127.76      128.06      5.94 o
  -2   2  17        1.94        0.83      2.62 o
  -1   2  17       48.07       51.62      4.07 o
   0   2  17        3.70       13.07      2.82 o
   1   2  17       74.43       79.43      5.36 o
   2   2  17        0.55        3.26      2.32 o
   3   2  17      138.47      159.29      9.39 o
   4   2  17       42.15       41.33      4.04 o
   5   2  17       21.32       26.58      3.27 o
   6   2  17       73.72       82.47      6.53 o
   7   2  17      280.22      272.94     26.80 o
   8   2  17        8.90       11.16      3.01 o
   9   2  17        2.55        7.32      3.05 o
  -4   3  17       28.97       32.43      3.81 o
  -3   3  17        3.18        0.90      4.17 o
  -2   3  17       14.44       15.65      2.96 o
  -1   3  17       17.06       23.40      3.07 o
   0   3  17      139.25      149.16      7.84 o
   1   3  17       13.08       11.90      2.70 o
   2   3  17       25.56       36.26      3.51 o
   3   3  17       18.78       18.96      2.86 o
   4   3  17       56.29       63.78      4.87 o
   5   3  17        0.31        0.39      3.63 o
   6   3  17      242.13      282.66     19.08 o
   7   3  17       28.12       34.42      4.50 o
   8   3  17        5.57       -2.42      3.87 o
   9   3  17       31.29       24.82      6.11 o
  10   3  17       24.17       26.04      7.95 o
  -3   4  17       43.61       48.83      4.24 o
  -2   4  17        0.05       -1.74      4.03 o
  -1   4  17       80.11       89.31      5.17 o
   0   4  17       68.74       67.57      4.73 o
   1   4  17        0.95        2.92      3.16 o
   2   4  17        3.79        6.06      2.27 o
   3   4  17        6.48        5.43      2.32 o
   4   4  17       11.90       17.86      2.68 o
   5   4  17      161.78      160.26     10.17 o
   6   4  17       25.53       29.55      3.60 o
   7   4  17       19.41       23.47      3.77 o
   8   4  17       85.82      104.53     14.05 o
   9   4  17       66.26       74.33     13.91 o
  -3   5  17        2.02        6.52      3.13 o
  -2   5  17       50.28       51.38      4.33 o
  -1   5  17        5.98        0.85      4.17 o
   0   5  17        0.12        0.39      3.18 o
   1   5  17       10.34       13.99      2.65 o
   2   5  17       27.77       23.59      3.11 o
   3   5  17       20.97       23.73      2.98 o
   4   5  17      172.65      168.20     10.59 o
   5   5  17       76.74       79.75      5.94 o
   6   5  17        1.69        3.19      3.48 o
   7   5  17       15.27       17.73      3.72 o
   8   5  17       62.69       70.70     10.57 o
   9   5  17        7.54       11.62      4.18 o
  -2   6  17       28.26       25.80      3.75 o
  -1   6  17        2.73        4.14      2.70 o
   0   6  17        0.07       -1.04      3.30 o
   1   6  17        0.10        4.31      2.20 o
   2   6  17        0.32        0.95      3.09 o
   3   6  17       74.04       75.38      5.69 o
   4   6  17       30.32       29.74      3.44 o
   5   6  17        0.37        2.82      3.29 o
   6   6  17       32.02       37.29      4.43 o
   7   6  17      137.37      162.92     17.26 o
   8   6  17       24.52       33.33      6.16 o
   9   6  17        7.78       10.31      4.19 o
  -1   7  17        8.69        7.04      3.23 o
   0   7  17        4.71        2.88      4.14 o
   1   7  17        4.85        0.85      3.63 o
   2   7  17       39.32       37.60      4.09 o
   3   7  17       30.58       32.74      3.80 o
   4   7  17        7.92        7.54      2.59 o
   5   7  17       14.43       13.65      3.14 o
   6   7  17      114.45      131.36     11.52 o
   7   7  17       37.73       40.51      6.09 o
   8   7  17        0.58       -4.92      4.92 o
   1   8  17       35.99       32.80      3.92 o
   2   8  17       32.55       39.87      4.00 o
   3   8  17        0.07        1.08      3.21 o
   4   8  17       12.33       13.89      3.04 o
   5   8  17       75.95       82.85      6.85 o
   6   8  17        1.16       -2.83      4.15 o
   7   8  17       11.50       11.39      3.84 o
   4   9  17      125.26      126.25      9.05 o
  -2  -6  18        5.01        6.59      3.16 o
  -1  -6  18        0.21        3.10      4.39 o
   0  -6  18       40.86       46.63      4.56 o
   1  -6  18       13.05       12.62      3.47 o
   2  -6  18        0.30        0.00      4.17 o
   3  -6  18        3.29        6.25      3.42 o
  -3  -5  18        2.11        7.32      3.09 o
  -2  -5  18        0.42        0.50      4.26 o
  -1  -5  18        9.41       15.45      3.47 o
   0  -5  18       38.80       42.08      4.43 o
   1  -5  18        4.48        7.02      2.98 o
   2  -5  18        0.17        2.91      2.70 o
   3  -5  18       78.87       78.25      6.69 o
   4  -5  18       66.12       61.37      6.11 o
   5  -5  18        7.35        7.96      3.43 o
  -3  -4  18       43.17       48.12      4.28 o
  -2  -4  18       43.54       53.85      4.53 o
  -1  -4  18       39.72       32.71      4.12 o
   0  -4  18        7.30        8.67      2.98 o
   1  -4  18        3.62        8.42      2.88 o
   2  -4  18       87.34       94.64      7.03 o
   3  -4  18       54.29       56.73      5.22 o
   4  -4  18        0.04       -3.35      4.38 o
   5  -4  18        4.99        5.45      3.09 o
   6  -4  18        3.88        8.04      3.15 o
  -4  -3  18        3.77        4.38      2.85 o
  -3  -3  18       14.32       20.40      3.27 o
  -2  -3  18       49.44       53.30      4.40 o
  -1  -3  18       13.71       12.62      3.26 o
   0  -3  18        0.05        6.29      2.69 o
   1  -3  18      137.87      169.81     10.11 o
   2  -3  18       82.91       87.92      6.65 o
   3  -3  18        2.05       -2.48      3.88 o
   4  -3  18        1.19        5.17      2.79 o
   5  -3  18        9.87       13.70      3.28 o
   6  -3  18        7.61        7.65      3.21 o
   7  -3  18       20.18       20.65      4.61 o
  -4  -2  18        1.74        1.43      4.04 o
  -3  -2  18        5.91        7.66      2.71 o
  -2  -2  18       11.91        9.97      3.06 o
  -1  -2  18        8.10       20.49      3.11 o
   0  -2  18      107.12      115.26      7.19 o
   1  -2  18      168.02      191.90     11.04 o
   2  -2  18        4.26       13.65      2.85 o
   3  -2  18        0.61       -1.52      3.79 o
   4  -2  18        4.12        6.95      2.62 o
   5  -2  18        7.62       -3.83      4.46 o
   6  -2  18        6.15        2.80      3.19 o
   7  -2  18       23.65       18.81      4.34 o
   8  -2  18        0.09        6.50      3.23 o
  -4  -1  18       16.82       21.04      3.18 o
  -3  -1  18        4.17       -3.84      3.92 o
  -2  -1  18        0.67        3.71      2.60 o
  -1  -1  18       19.52       23.96      3.42 o
   0  -1  18       35.98       34.07      4.24 o
   1  -1  18       14.32       20.66      3.04 o
   2  -1  18        0.24       -2.74      3.80 o
   3  -1  18       47.97       52.21      4.62 o
   4  -1  18       52.64       60.41      5.10 o
   5  -1  18       32.47       39.27      4.17 o
   6  -1  18       49.60       45.25      5.22 o
   7  -1  18        0.05        3.23      2.80 o
   8  -1  18        0.22        2.00      2.98 o
  -4   0  18       11.55       12.02      3.04 o
  -3   0  18        0.04        0.45      3.68 o
  -2   0  18       77.39       80.60      5.06 o
  -1   0  18      192.54      217.78      9.94 o
   0   0  18       23.55       26.48      3.66 o
   1   0  18        5.70       18.63      3.25 o
   2   0  18       28.30       31.50      3.69 o
   3   0  18        6.62        6.50      2.85 o
   4   0  18       47.35       49.63      4.66 o
   5   0  18       54.95       58.19      5.05 o
   6   0  18        1.00       -3.98      3.98 o
   7   0  18        1.25        3.19      2.64 o
   8   0  18       44.39       41.63      8.29 o
   9   0  18       39.55       36.47      9.77 o
  -4   1  18        0.13        2.18      3.87 o
  -3   1  18       17.86       21.13      3.33 o
  -2   1  18      114.36      128.17      6.43 o
  -1   1  18        0.86       -2.73      3.95 o
   0   1  18        4.59        4.22      2.81 o
   1   1  18      177.53      239.61     12.60 o
   2   1  18       98.11      119.12      7.50 o
   3   1  18        1.46        1.86      3.74 o
   4   1  18        0.10       -1.67      3.61 o
   5   1  18        4.23        5.34      2.56 o
   6   1  18        0.50        7.33      2.56 o
   7   1  18       77.70       72.25      9.05 o
   8   1  18       66.71       61.04     11.26 o
   9   1  18       10.51       12.02      4.19 o
  -4   2  18        1.30        2.25      4.09 o
  -3   2  18       44.88       54.38      4.17 o
  -2   2  18        0.09        0.66      3.84 o
  -1   2  18       28.91       35.77      3.60 o
   0   2  18       19.55       30.91      3.45 o
   1   2  18       70.95       77.95      5.66 o
   2   2  18        0.97        1.20      3.64 o
   3   2  18       40.96       46.02      4.28 o
   4   2  18       26.16       27.17      3.44 o
   5   2  18        1.23        3.12      3.48 o
   6   2  18       20.92       26.08      3.52 o
   7   2  18       84.14       82.63      9.82 o
   8   2  18        1.64        4.29      2.49 o
   9   2  18        0.59        0.45      3.66 o
  -3   3  18       29.56       25.43      3.82 o
  -2   3  18        8.46       10.47      3.04 o
  -1   3  18       20.79       26.26      3.35 o
   0   3  18       75.82       80.24      5.48 o
   1   3  18        9.34       12.69      2.83 o
   2   3  18       33.98       45.92      4.26 o
   3   3  18       20.69       21.32      3.16 o
   4   3  18        0.58        0.20      3.63 o
   5   3  18       53.74       62.74      5.24 o
   6   3  18      210.73      227.43     16.88 o
   7   3  18        4.50        4.36      2.71 o
   8   3  18        2.28        1.46      3.41 o
   9   3  18       57.15       54.28     12.99 o
  -2   4  18        4.80        8.85      2.88 o
  -1   4  18       71.30       69.20      4.94 o
   0   4  18        2.38       -2.67      3.56 o
   1   4  18       22.09       27.41      3.23 o
   2   4  18       28.99       34.57      3.59 o
   3   4  18       17.15       20.70      3.04 o
   4   4  18       17.93       18.07      2.91 o
   5   4  18      173.50      184.55     11.95 o
   6   4  18       26.97       29.19      3.91 o
   7   4  18        0.47       -1.87      4.10 o
   8   4  18      128.16      146.25     21.41 o
   9   4  18       95.66      101.99     21.09 o
  -2   5  18       26.85       32.66      3.63 o
  -1   5  18        1.17        0.45      3.81 o
   0   5  18        6.66        5.83      2.54 o
   1   5  18       34.41       35.86      3.75 o
   2   5  18      117.14      121.36      8.01 o
   3   5  18       12.19        8.53      2.57 o
   4   5  18       71.10       73.48      5.85 o
   5   5  18       13.82        9.71      2.93 o
   6   5  18       19.95       22.08      3.69 o
   7   5  18       12.39       15.92      3.75 o
   8   5  18      121.28      134.44     20.28 o
   9   5  18        0.37        4.23      4.74 o
  -1   6  18       28.37       34.48      3.70 o
   0   6  18        1.39        0.00      3.56 o
   1   6  18       69.24       84.82      5.85 o
   2   6  18       23.39       21.51      3.15 o
   3   6  18       12.33       12.30      2.88 o
   4   6  18       34.89       37.12      3.92 o
   5   6  18        1.49        2.83      3.78 o
   6   6  18       26.46       34.27      4.41 o
   7   6  18      107.82      120.34     14.02 o
   8   6  18        0.09       -1.65      5.00 o
   1   7  18       12.67       11.04      3.16 o
   2   7  18        2.14        6.93      2.58 o
   3   7  18       36.19       39.89      4.12 o
   4   7  18        7.30        6.18      2.76 o
   5   7  18        9.63     -312.48    312.48 o
   6   7  18       91.73       96.40      9.45 o
   7   7  18       18.59       22.41      4.59 o
   3   8  18        0.18        6.15      2.44 o
   4   8  18        2.54        0.69      4.31 o
   5   8  18       44.51       50.47      5.31 o
   6   8  18        1.69       -0.83      4.46 o
  -1  -5  19        6.41        7.89      3.14 o
   0  -5  19       21.65       27.74      3.89 o
   1  -5  19        0.09        1.30      4.26 o
   2  -5  19       21.34       25.19      4.26 o
   3  -5  19       79.85       90.64      7.39 o
   4  -5  19       20.66       20.95      4.13 o
  -2  -4  19        0.66        3.96      2.81 o
  -1  -4  19        5.51        3.27      4.32 o
   0  -4  19        0.05        0.75      4.07 o
   1  -4  19        0.04       -4.56      4.56 o
   2  -4  19       66.36       71.14      6.23 o
   3  -4  19       48.98       58.36      5.69 o
   4  -4  19        6.56       -3.07      5.02 o
   5  -4  19        3.03        3.94      3.17 o
  -3  -3  19        0.49        2.79      2.79 o
  -2  -3  19        7.73        7.40      3.19 o
  -1  -3  19        0.89        1.69      3.90 o
   0  -3  19        0.63       -1.92      3.75 o
   1  -3  19       72.80       81.96      6.64 o
   2  -3  19       73.36       77.84      6.43 o
   3  -3  19        4.90        8.24      3.13 o
   4  -3  19        9.91       15.23      3.35 o
   5  -3  19       33.97       33.97      4.63 o
   6  -3  19       17.21       12.55      3.84 o
  -3  -2  19        4.50        9.64      3.03 o
  -2  -2  19       36.16       49.10      4.22 o
  -1  -2  19       58.74       66.52      5.33 o
   0  -2  19       75.73       82.84      6.07 o
   1  -2  19       79.77       89.37      6.55 o
   2  -2  19        9.76        1.40      4.36 o
   3  -2  19        4.56        4.58      2.96 o
   4  -2  19       22.34       21.11      4.54 o
   5  -2  19        4.08        1.20      3.09 o
   6  -2  19        1.38        1.48      4.05 o
   7  -2  19       15.10       15.54      4.17 o
  -3  -1  19       18.70       24.89      3.26 o
  -2  -1  19        6.38        2.37      4.24 o
  -1  -1  19       34.70       39.52      4.02 o
   0  -1  19      102.37      113.97      7.37 o
   1  -1  19        6.88       10.47      3.00 o
   2  -1  19        1.47        3.42      3.90 o
   3  -1  19       47.66       62.73      5.38 o
   4  -1  19       37.52       42.17      4.59 o
   5  -1  19        1.29        4.52      2.63 o
   6  -1  19        1.21       -0.24      4.31 o
   7  -1  19       10.26        9.44      3.33 o
  -3   0  19       23.42       23.51      3.64 o
  -2   0  19       19.85       22.76      3.49 o
  -1   0  19        9.60       19.09      3.38 o
   0   0  19       15.08       11.15      3.36 o
   1   0  19       35.57       49.79      4.66 o
   2   0  19       32.32       40.26      4.35 o
   3   0  19       50.08       62.68      5.26 o
   4   0  19        3.91        4.77      2.88 o
   5   0  19        0.51       -4.28      4.28 o
   6   0  19       22.16       29.82      4.10 o
   7   0  19       13.97       15.75      3.74 o
   8   0  19       21.57       20.37      5.23 o
  -3   1  19        5.15        3.44      3.87 o
  -2   1  19       35.63       36.78      3.96 o
  -1   1  19        0.31        3.19      2.57 o
   0   1  19       16.71       20.05      3.36 o
   1   1  19        0.22        8.62      2.85 o
   2   1  19       10.31       12.18      3.19 o
   3   1  19        5.79        9.26      2.73 o
   4   1  19        0.64        6.05      2.67 o
   5   1  19       53.20       61.91      5.44 o
   6   1  19       85.57       84.68      8.07 o
   7   1  19       45.54       34.66      5.64 o
   8   1  19       31.02       29.01      6.50 o
  -3   2  19        3.72       -1.25      4.26 o
  -2   2  19        0.16       -0.48      3.97 o
  -1   2  19        2.90        0.46      2.84 o
   0   2  19       51.20       59.57      4.94 o
   1   2  19      146.00      157.78      9.51 o
   2   2  19       11.16       14.12      2.96 o
   3   2  19        0.29       -0.44      3.74 o
   4   2  19       17.97       22.09      3.41 o
   5   2  19       30.89       35.15      4.15 o
   6   2  19       47.16       47.33      5.29 o
   7   2  19       15.34       16.90      3.49 o
   8   2  19        0.15        2.43      3.66 o
  -2   3  19        6.13        6.05      2.92 o
  -1   3  19       12.26       12.74      3.33 o
   0   3  19       37.45       38.17      3.99 o
   1   3  19        0.15        1.94      3.71 o
   2   3  19        4.15       10.55      2.63 o
   3   3  19      191.00      225.71     13.61 o
   4   3  19       64.24       70.99      5.61 o
   5   3  19       15.25       19.46      3.31 o
   6   3  19        2.00        3.14      3.45 o
   7   3  19        0.20       -0.89      3.83 o
   8   3  19        4.71        8.52      3.17 o
  -2   4  19        0.31       -1.50      4.06 o
  -1   4  19       37.49       43.03      4.16 o
   0   4  19        0.22        2.01      3.47 o
   1   4  19        5.40        6.55      2.70 o
   2   4  19       35.44       40.89      4.09 o
   3   4  19       42.49       45.29      4.52 o
   4   4  19       20.95       21.34      3.35 o
   5   4  19       60.11       69.70      5.82 o
   6   4  19        2.14        0.93      3.89 o
   7   4  19        0.78        2.21      3.64 o
   8   4  19       33.23       36.67      7.04 o
  -1   5  19        8.98        8.49      3.09 o
   0   5  19        2.39       -4.19      4.19 o
   1   5  19       45.77       46.42      4.47 o
   2   5  19       75.40       78.95      6.05 o
   3   5  19        7.41        9.61      2.71 o
   4   5  19        5.48       14.35      3.08 o
   5   5  19        0.24        1.13      3.76 o
   6   5  19        2.03       -4.63      4.63 o
   7   5  19       88.84      110.60     12.95 o
   8   5  19      105.36      119.68     19.49 o
   0   6  19       21.19       22.54      3.74 o
   1   6  19       92.27       95.73      6.83 o
   2   6  19        5.49        7.13      2.69 o
   3   6  19        0.71        7.94      2.68 o
   4   6  19       30.06       37.50      4.05 o
   5   6  19        4.32        6.61      2.81 o
   6   6  19       33.27       35.24      4.97 o
   7   6  19       66.93       74.33      9.91 o
   2   7  19        2.70        5.08      2.67 o
   3   7  19       34.24       34.80      4.04 o
   4   7  19       35.23       37.08      4.31 o
   5   7  19       13.08       12.76      3.55 o
   6   7  19       46.30       62.46      7.07 o
  -1  -4  20        3.20       -0.81      4.43 o
   0  -4  20        9.38        7.98      3.48 o
   1  -4  20        9.11       10.74      3.42 o
   2  -4  20       37.18       42.83      4.92 o
   3  -4  20       11.61       14.47      3.52 o
   4  -4  20        0.32        7.44      3.11 o
  -2  -3  20        9.27       21.70      3.39 o
  -1  -3  20       19.80       21.86      3.99 o
   0  -3  20        5.84        4.36      3.03 o
   1  -3  20       10.29       10.87      3.39 o
   2  -3  20       15.10       12.95      3.40 o
   3  -3  20        0.27        1.29      3.98 o
   4  -3  20       17.72       19.76      4.11 o
   5  -3  20       34.10       38.03      5.08 o
  -2  -2  20       16.86       27.16      3.72 o
  -1  -2  20        0.28       -1.01      4.42 o
   0  -2  20        0.45        1.74      4.01 o
   1  -2  20       10.89       10.94      3.30 o
   2  -2  20        5.97        7.09      3.18 o
   3  -2  20        0.03       -1.25      4.64 o
   4  -2  20       29.92       31.65      4.41 o
   5  -2  20       35.39       31.83      4.83 o
   6  -2  20        2.77        6.77      2.93 o
  -2  -1  20        2.59        0.25      4.42 o
  -1  -1  20        2.26       -0.50      4.22 o
   0  -1  20        6.81        8.54      3.08 o
   1  -1  20        0.13        4.50      2.74 o
   2  -1  20        0.04        3.66      4.11 o
   3  -1  20       63.38       76.46      6.16 o
   4  -1  20       15.41        8.68      3.39 o
   5  -1  20       23.12       27.66      4.12 o
   6  -1  20        4.77       -0.25      4.40 o
   7  -1  20       43.12       39.33      7.21 o
  -2   0  20        3.12        2.50      4.01 o
  -1   0  20        6.73        9.63      3.04 o
   0   0  20       33.99       48.43      4.64 o
   1   0  20       18.23       27.15      3.65 o
   2   0  20       36.57       38.55      4.42 o
   3   0  20       26.72       30.86      4.03 o
   4   0  20        6.67        5.76      3.00 o
   5   0  20        0.03       -1.43      4.08 o
   6   0  20       35.38       33.33      4.82 o
   7   0  20       14.48       13.52      3.69 o
  -2   1  20        3.26        4.00      4.44 o
  -1   1  20        8.77        9.21      3.30 o
   0   1  20        2.05        0.00      4.20 o
   1   1  20       17.01       22.26      3.69 o
   2   1  20       78.02       87.64      6.60 o
   3   1  20        0.07        3.78      2.52 o
   4   1  20        0.09        0.95      3.88 o
   5   1  20       76.43       86.64      7.26 o
   6   1  20      123.44      133.23     12.87 o
   7   1  20       16.70       11.15      3.56 o
  -2   2  20       27.27       38.17      4.12 o
  -1   2  20       14.49       19.86      3.12 o
   0   2  20       11.82       16.15      3.24 o
   1   2  20        0.77       -3.02      4.47 o
   2   2  20       22.25       26.85      3.83 o
   3   2  20       13.48       13.94      3.26 o
   4   2  20       64.24       82.06      6.47 o
   5   2  20      112.40      131.61      9.87 o
   6   2  20       12.22       15.26      3.39 o
   7   2  20        0.08       -0.22      2.53 o
   8   2  20       11.38       13.97      4.05 o
  -1   3  20        5.54       11.06      2.93 o
   0   3  20        7.99        0.95      4.29 o
   1   3  20        1.41       -1.85      4.08 o
   2   3  20        3.09        2.98      4.29 o
   3   3  20       31.38       45.69      4.56 o
   4   3  20       63.71       81.57      6.39 o
   5   3  20        4.93        3.76      2.93 o
   6   3  20        0.38        2.83      3.75 o
   7   3  20       16.58       17.03      3.90 o
   8   3  20       17.59       15.50      4.27 o
   0   4  20        0.75        2.16      2.65 o
   1   4  20        3.89        6.82      2.74 o
   2   4  20      104.24      120.55      8.34 o
   3   4  20      196.95      212.17     13.59 o
   4   4  20       24.79       23.28      3.81 o
   5   4  20        0.79        4.51      2.85 o
   6   4  20        1.32        3.45      3.84 o
   7   4  20        7.18        8.45      3.53 o
   1   5  20       37.63       43.36      4.36 o
   2   5  20       57.15       65.00      5.51 o
   3   5  20        3.94       -3.66      4.31 o
   4   5  20        3.10        7.45      2.96 o
   5   5  20       25.81       31.49      4.14 o
   6   5  20       24.03       25.77      4.31 o
   7   5  20       21.72       23.05      4.80 o
   2   6  20        1.51        1.18      4.40 o
   3   6  20        9.10       16.31      3.15 o
   4   6  20        0.27        1.56      2.83 o
   5   6  20        5.63       11.55      3.07 o
   6   6  20       35.54       45.67      5.77 o
   1  -3  21        0.24        0.96      3.17 o
   2  -3  21        2.39        3.43      3.18 o
   3  -3  21        3.16        4.13      4.75 o
   0  -2  21        0.09        0.53      4.21 o
   1  -2  21        2.36        8.66      3.02 o
   2  -2  21        2.33       -0.27      4.70 o
   3  -2  21       21.64       22.29      4.05 o
   4  -2  21       42.85       39.37      5.20 o
   5  -2  21       19.64       18.25      4.16 o
  -1  -1  21        0.12       -4.59      4.59 o
   0  -1  21        0.53       -4.61      4.61 o
   1  -1  21       11.67       16.80      3.51 o
   2  -1  21        7.70        6.38      3.21 o
   3  -1  21       17.77       22.81      3.84 o
   4  -1  21        4.45       -0.78      4.34 o
   5  -1  21        1.49       -1.03      4.47 o
  -1   0  21        0.02        2.61      4.22 o
   0   0  21        4.56        8.10      3.12 o
   1   0  21        6.54       11.00      3.26 o
   2   0  21       13.36       15.60      3.61 o
   3   0  21        6.39        7.93      3.33 o
   4   0  21        5.46       -0.51      4.31 o
   5   0  21        1.16        2.26      4.23 o
   6   0  21       39.31       35.96      5.39 o
  -1   1  21       10.36       12.68      3.46 o
   0   1  21        8.23       10.41      3.08 o
   1   1  21       10.86       12.59      3.28 o
   2   1  21       10.41       10.18      3.49 o
   3   1  21        0.04       -3.27      4.27 o
   4   1  21        5.87       11.04      3.28 o
   5   1  21       67.24       76.12      7.07 o
   6   1  21       32.56       30.22      4.72 o
   0   2  21        1.67       -4.41      4.41 o
   1   2  21        9.79       12.67      3.09 o
   2   2  21       14.15       15.45      3.54 o
   3   2  21        3.67       -2.98      4.50 o
   4   2  21       64.47       78.12      6.46 o
   5   2  21       66.30       84.70      7.30 o
   6   2  21        2.60        0.72      4.00 o
   0   3  21        7.54        7.42      3.02 o
   1   3  21        4.24        2.70      4.04 o
   2   3  21        2.77       -0.97      4.48 o
   3   3  21       59.96       71.47      5.94 o
   4   3  21      111.68      128.74      9.31 o
   5   3  21        0.27       -4.44      4.44 o
   6   3  21        3.33        2.96      3.97 o
   1   4  21       19.25       22.92      3.68 o
   2   4  21       18.34       23.76      3.68 o
   3   4  21       13.47       18.40      3.62 o
   4   4  21        7.40        8.34      3.14 o
   5   4  21       14.42       12.30      3.49 o
   6   4  21        6.19        9.44      3.19 o
   3   5  21        1.02       -4.05      4.05 o
   4   5  21        7.24       11.06      3.13 o
   5   5  21        3.16       -1.55      4.39 o
   2  -1  22       26.80       38.31      4.68 o
   3  -1  22        7.76       16.49      3.52 o
   1   0  22       37.37       50.97      5.12 o
   2   0  22        1.57        1.09      4.31 o
   3   0  22        0.92        2.17      2.95 o
   4   0  22        4.12        4.59      3.58 o
   1   1  22        8.48       16.90      3.57 o
   2   1  22        2.11        4.01      4.57 o
   3   1  22        8.53        9.35      3.42 o
   4   1  22        5.17        1.60      4.87 o
   5   1  22       10.19       11.46      3.46 o
   2   2  22        3.50        6.05      3.20 o
   3   2  22       11.13       11.84      3.49 o
   4   2  22       28.79       35.61      4.40 o
   5   2  22       13.91       14.17      3.69 o
   3   3  22       18.73       16.51      3.89 o
   4   3  22       17.04       18.94      3.82 o
 
